# Supplementary material for: Putative antibiotic resistance genes present in extant Bacillus licheniformis and Bacillus paralicheniformis strains are probably intrinsic and part of the ancient resistome
Source: PLoS One. 2019 Jan 15;14(1):e0210363. doi: 10.1371/journal.pone.0210363 (PMC6333372; doi:10.1371/journal.pone.0210363)
Supplement: S1 Table — Minimal inhibitory concentrations (MICs) are given in mg/L, ANI are given as ANIb values (AMIm gave a similar result). Footnotes: a, the year given is either the documented year of isolation or the earliest documented year of availability (e.g. year of deposition) indicated by <; b, listed as ST1 in the MLST database, but our analysis with sequence Genbank no. CP005965 gave ST4; c, strains listed in DSMZ catalogue as Bacillus licheniformis and Bacillus sp., respectively, *indicates novel Multilocus sequence types (STs) found in this study. (XLSX) [file pone.0210363.s012.xlsx]

## Sheet: Sheet1
Species	Strain no.	Other names or identifier	Biosample nr	MLST type	Source	Year of isolationa	Geographic origin	MIC for Streptomycin	MIC for Clindamycin	MIC for Chloramphenicol	MIC for Erythromycin	Bacillus sonorensis AYTN01.1.fsa_nt	Bacillus paralicheniformis LBMN02.1.fsa_nt	Bacillus licheniformis ATCC14580.fasta	Reference
								mg/L	mg/L	mg/L	mg/L	ANIb	ANIb	ANIb
Bacillus paralicheniformis	ATCC9945A	GenBank no. CP005965	SAMN02603262	ST4b	Not given	<1954	Not given	8	>16	8	>8	81.08	99.37	94.33
Bacillus paralicheniformis	BL-09	GenBank no. CP010524	SAMN03272542	ST14	Food, fermented sour congee	Not given	China	8	16	16	>8	81.14	99.03	94.24
Bacillus licheniformis	CHCC10893	Strain 56	SAMN05583225	ST25	Chicken faeces	2005	England	32	>16	16	>8	81.24	94.69	99.68	Barbosa et al., Appl Environ Microbiol 2005; 71(2):968-978.
Bacillus paralicheniformis	CHCC12620		SAMN05583226	ST14	Soil	Not given	Not given	16	>16	16	>8	81.01	99.01	94.23
Bacillus licheniformis	CHCC14429	NCIMB8536, IFO12201	SAMN05583228	ST1	Not given	<1952	Not given	8	>16	16	0.5	81.22	94.64	100	Ishihara et al., Curr Microbiol 2002; 45(1):18-23.
Bacillus licheniformis	CHCC14431	NCTC2120, ATCC8187	SAMN05583229	ST5	Food, cheese	1878	Not given	16	>16	16	0.5	81.14	94.6	99.56	Docherty et al., J Bacteriol 1981; 145(1):129-137; Israeli-Reches et al., Mol Gen Genet 1984; 194(3):362-367.
Bacillus licheniformis	CHCC14435	ATCC14594	SAMN05583230	ST1	Not given	Not given	Not given	8	>16	8	0.5	81.25	94.66	99.99	Ishihara et al., Curr Microbiol 2002; 45(1):18-23.
Bacillus licheniformis	CHCC14437	ATCC8480	SAMN05583231	ST7	Not given	Not given	Not given	16	>16	8	1	81.2	94.64	99.64	Docherty et al., J Bacteriol 1981; 145(1):129-137; Israeli-Reches et al., Mol Gen Genet 1984; 194(3):362-367; Ishihara et al., Curr Microbiol 2002; 45(1):18-23.
Bacillus licheniformis	CHCC14441	LMG17659, ATCC6598	SAMN05583232	ST7	Horse, blood stream	<1979	Not given	16	>16	8	1	81.14	94.63	99.62	Ishihara et al., Curr Microbiol 2002; 45(1):18-23; De Clerck & De Vos, FEMS Microbiol Lett 2004; 231(1):91-98.
Bacillus paralicheniformis	CHCC14523	LMG12248	SAMN05583233	ST15	Not given	<1977	Not given	8	16	8	>8	81.01	98.89	94.23	De Clerck & De Vos, FEMS Microbiol Lett 2004; 231(1):91-98.
Bacillus licheniformis	CHCC14525	LMG12245	SAMN05583234	ST5	Not given	<1976	Not given	16	>16	16	>8	81.2	94.64	99.74	De Clerck & De Vos, FEMS Microbiol Lett 2004; 231(1):91-98.
Bacillus paralicheniformis	CHCC14527	LMG7633	SAMN05583235	ST4	Chinchilla feces	1965	Not given	16	>16	8	>8	80.99	99.3	94.26	De Clerck & De Vos, FEMS Microbiol Lett 2004; 231(1):91-98.
Bacillus licheniformis	CHCC14557	LMG17336, DVL9315323	SAMN05583236	ST3	Placenta from aborted bovine	1993	Denmark	16	>16	8	0.5	81.13	94.66	99.68	De Clerck & De Vos, FEMS Microbiol Lett 2004; 231(1):91-98.
Bacillus licheniformis	CHCC14559	LMG17335, DVL9315319	SAMN05583237	ST3	Aborted bovine fetus, lung	1993	Denmark	8	>16	4	0.5	81.14	94.64	99.59	De Clerck & De Vos, FEMS Microbiol Lett 2004; 231(1):91-98.
Bacillus licheniformis	CHCC14561	LMG17334, DVL8400227	SAMN05583238	ST40*	Placenta from aborted bovine	1984	Denmark	8	>16	16	1	81.15	94.6	99.8	De Clerck & De Vos, FEMS Microbiol Lett 2004; 231(1):91-98.
Bacillus licheniformis	CHCC14562	LMG17340, DVL 9410670-4	SAMN05583239	ST3	Potato pulp for cattle feeding	<1996	Denmark	32	>16	4	1	81.19	94.55	99.45	De Clerck & De Vos, FEMS Microbiol Lett 2004; 231(1):91-98.
Bacillus licheniformis	CHCC14564	LMG17339, DVL9410670-3	SAMN05583240	ST29*	Silage	1994	Denmark	32	>16	16	0.5	81.23	94.7	99.66	De Clerck & De Vos, FEMS Microbiol Lett 2004; 231(1):91-98.
Bacillus licheniformis	CHCC14566	LMG17338, DVL9410348	SAMN05583241	ST2	Lung from aborted bovine fetus	1994	Denmark	16	>16	16	1	81.77	94.13	98.95	De Clerck & De Vos, FEMS Microbiol Lett 2004; 231(1):91-98.
Bacillus licheniformis	CHCC14568	LMG17337, DVL 9315375	SAMN05583242	ST3	Aborted bovine fetus, lung	1993	Denmark	16	>16	4	1	81.19	94.67	99.67	De Clerck & De Vos, FEMS Microbiol Lett 2004; 231(1):91-98.
Bacillus licheniformis	CHCC14596	LMG19409	SAMN05583243	ST40*	Food, cider	<2000	France	32	>16	16	0.5	81.21	94.61	99.6	De Clerck & De Vos, FEMS Microbiol Lett 2004; 231(1):91-98.
Bacillus licheniformis	CHCC14598	LMG17658	SAMN05583244	ST25	Food, yoghurt	<1996	Not given	16	>16	16	>8	81.18	94.6	99.53	De Clerck & De Vos, FEMS Microbiol Lett 2004; 231(1):91-98.
Bacillus licheniformis	CHCC14600	LMG17657	SAMN05583245	ST10	Salt marsh	<1978	Not given	16	>16	16	>8	81.23	94.61	99.71	De Clerck & De Vos, FEMS Microbiol Lett 2004; 231(1):91-98.
Bacillus licheniformis	CHCC14688	ATCC14409, NCIMB1042	SAMN05583246	ST30*	Marine mud	1944	Not given	8	>16	16	1	81.18	94.6	99.67	Ishihara et al., Curr Microbiol 2002; 45(1):18-23.
Bacillus licheniformis	CHCC14808		SAMN05583247	ST31*	Pig faeces	2011	Germany	64	>16	4	2	81.19	94.63	99.68
Bacillus licheniformis	CHCC14809		SAMN05583248	ST5	Pig faeces	2011	Germany	16	>16	32	2	81.07	94.65	99.55
Bacillus licheniformis	CHCC14810		SAMN05583249	ST1	Pig faeces	2011	Germany	32	>16	32	1	81.23	94.68	99.76
Bacillus licheniformis	CHCC14813		SAMN05583250	ST41*	Pig faeces	2011	Germany	32	>16	16	>8	81.19	94.6	99.66
Bacillus paralicheniformis	CHCC14814		SAMN05583251	ST32*	Pig faeces	2011	Germany	16	>16	16	>8	81.07	97.17	95.25
Bacillus licheniformis	CHCC14815		SAMN05583252	ST3	Pig faeces	2011	Germany	16	>16	4	2	81.21	94.58	99.62
Bacillus licheniformis	CHCC14816		SAMN05583253	ST3	Pig faeces	2011	Germany	32	>16	16	0.5	81.1	94.55	99.68
Bacillus paralicheniformis	CHCC14817		SAMN05583254	ST14	Pig faeces	2011	Spain	32	>16	16	>8	80.99	99.03	94.23
Bacillus licheniformis	CHCC14818		SAMN05583255	ST26	Pig faeces	2011	Spain	8	>16	16	0.5	81.12	94.62	99.71
Bacillus licheniformis	CHCC14819		SAMN05583256	ST42*	Pig faeces	2011	Spain	32	>16	16	0.5	81.18	94.59	99.57
Bacillus paralicheniformis	CHCC14820		SAMN05583257	ST43*	Pig faeces	2011	Spain	32	>16	8	>8	80.97	98.7	94.32
Bacillus licheniformis	CHCC15075		SAMN05583259	ST3	Pig faeces	2011	Germany	16	>16	4	0.5	81.23	94.57	99.65
Bacillus licheniformis	CHCC15087		SAMN05583260	ST5	Pig faeces	2011	Germany	16	>16	16	1	81.15	94.64	99.45
Bacillus licheniformis	CHCC15091		SAMN05583261	ST26	Pig faeces	2011	Germany	8	>16	16	0.5	81.21	94.6	99.57
Bacillus paralicheniformis	CHCC15136		SAMN05583262	ST14	Pig faeces	2011	Denmark	8	16	32	>8	81.06	99.02	94.21
Bacillus licheniformis	CHCC15139		SAMN05583263	ST2	Pig faeces	2011	Denmark	16	>16	32	0.5	81.24	94.59	99.7
Bacillus licheniformis	CHCC15289	W42	SAMN05583264	ST44*	Food, fermented gergoush	2011	Sudan	16	>16	16	>8	81.2	94.55	99.61	Thorsen et al., Int J Food Microbiol 2011; 146(3):244-252; Adimpong et al., Appl Environ Microbiol 2012; 78(22):7903-7914.
Bacillus licheniformis	CHCC15290	L24	SAMN05583265	ST9*	Food, fermented gergoush	2011	Sudan	16	>16	4	0.5	81.15	94.67	99.58	Thorsen et al., Int J Food Microbiol 2011; 146(3):244-252; Adimpong et al., Appl Environ Microbiol 2012; 78(22):7903-7914.
Bacillus licheniformis	CHCC15291	W19	SAMN05583266	ST44*	Food, fermented gergoush	2011	Sudan	16	>16	16	>8	81.22	94.61	99.61	Thorsen et al., Int J Food Microbiol 2011; 146(3):244-252; Adimpong et al., Appl Environ Microbiol 2012; 78(22):7903-7914.
Bacillus licheniformis	CHCC15292	L49	SAMN05583267	ST26	Food, fermented gergoush	2011	Sudan	8	>16	32	2	81.19	94.56	99.57	Thorsen et al., Int J Food Microbiol 2011; 146(3):244-252; Adimpong et al., Appl Environ Microbiol 2012; 78(22):7903-7914.
Bacillus licheniformis	CHCC15311		SAMN05583268	ST3	Soil, garden	2011	Denmark	16	>16	4	0.25	81.19	94.65	99.66
Bacillus licheniformis	CHCC15315		SAMN05583269	ST3	Soil, garden	2011	Denmark	16	>16	4	0.25	81.23	94.65	99.61
Bacillus licheniformis	CHCC15318		SAMN05583270	ST1	Soil, garden	2011	Denmark	16	>16	16	0.5	81.18	94.66	99.74
Bacillus licheniformis	CHCC15320		SAMN05583271	ST45*	Soil, garden	2011	Denmark	16	>16	16	>8	81.21	94.72	99.73
Bacillus licheniformis	CHCC15322		SAMN05583272	ST9	Soil, garden	2011	Denmark	16	>16	4	0.5	81.15	94.67	99.65
Bacillus licheniformis	CHCC15325		SAMN05583273	ST26	Soil, garden	2011	Denmark	8	>16	16	>8	81.21	94.71	99.58
Bacillus paralicheniformis	CHCC15332		SAMN05583274	ST4	Soil from public park	2011	Denmark	4	>16	16	>8	80.91	99.26	94.25
Bacillus licheniformis	CHCC15335		SAMN05583275	ST3	Soil, public park	2011	Denmark	16	>16	4	0.25	81.23	94.65	99.67
Bacillus paralicheniformis	CHCC15337		SAMN05583276	ST4	Soil, public park	2011	Denmark	8	>16	8	>8	80.97	99.32	94.35
Bacillus paralicheniformis	CHCC15381	KN3 NP1	SAMN05583277	ST33*	Kantong, Navrongo-3, Final product	2014	Ghana	8	>16	16	>8	80.93	98.83	94.08	Kpikpi et al., Int J Food Microbiol 2014; 180:1-6.
Bacillus licheniformis	CHCC15543		SAMN05583278	ST3	Pig faeces	2011	Germany	8	>16	4	0.5	81.25	94.66	99.67
Bacillus licheniformis	CHCC15546		SAMN05583279	ST3	Soil, garden	2011	Denmark	16	>16	4	0.25	81.2	94.71	99.7
Bacillus licheniformis	CHCC16736		SAMN05583280	ST3	Pig faeces	2011	Germany	16	>16	8	0.5	81.2	94.55	99.5
Bacillus licheniformis	CHCC16874		SAMN05583281	ST1	Pig faeces	2011	Germany	8	>16	16	>8	81.2	94.62	99.51
Bacillus licheniformis	CHCC19466		SAMN05583282	ST44*	Insect	2012	New Jersey, USA	16	>16	16	>8	81.19	94.53	99.54
Bacillus paralicheniformis	CHCC19467		SAMN05583283	ST4	Soil, rice rhizosphere	2013	California, USA	4	>16	8	>8	80.96	99.32	94.28
Bacillus paralicheniformis	CHCC19468		SAMN05583284	ST4	Soil	2013	New Jersey, USA	4	>16	32	>8	80.89	99.3	94.22
Bacillus licheniformis	CHCC20323	LMG17654	SAMN05583285	ST34*	Can of veal, Parry arctic expedition 1820-30	<1979	Not given	8	>16	16	>8	81.23	94.68	99.73
Bacillus licheniformis	CHCC20325	LMG18685	SAMN05583286	ST3	Oryza sativa, rice	<1996	Philippines	16	>16	4	0.25	81.13	94.67	99.58
Bacillus licheniformis	CHCC20327	LMG20170	SAMN05583287	ST9	Oryza sativa, rice	<1996	Philippines	4	<16	16	0.25	81.13	94.45	99.38
Bacillus cereusc	CHCC20329	DSM7459	SAMN05583319	Not relevant	Soil, silicated nickel ore	<1993	Australia	2	1	4	0.25	65.47	65.51	65.4
Bacillus paralicheniformis	CHCC20331	DSM11258	SAMN05583288	ST35*	Soil	Not given	Sudan	4	>16	16	>8	80.88	98.86	94.31
Bacillus paralicheniformis	CHCC20333	DSM11259	SAMN05583289	ST36*	Soil	Not given	Sudan	16	>16	16	>8	80.92	98.73	94.22
Bacillus sonorensisc	CHCC20335	DSM12369	SAMN05583290	Not relevant	Soil	<1998	China	8	1	16	0.5	99.73	81.03	80.99
Bacillus licheniformis	CHCC20339	DSM30523	SAMN05583291	ST9	Spacecraft associated clean room	Not given	The Netherlands	8	>16	16	0.5	81.13	94.57	99.48
Bacillus licheniformis	CHCC20341	DSM30615	SAMN05583292	ST2	Spacecraft associated clean room	Not given	The Netherlands	16	>16	32	0.25	81.18	94.65	99.73
Bacillus licheniformis	CHCC20342	M46	SAMN05583293	ST20	Air sampler	Not given	Norway	32	16	16	0.5	81.07	94.51	99.55	Madslien et al., BMC Microbiol 2012; 12:230-237.
Bacillus licheniformis	CHCC20343	CCUG43486	SAMN05583294	ST12	Water	2000	Sweden	32	16	4	>8	81.14	94.6	99.46	Madslien et al., BMC Microbiol 2012; 12:230-237.
Bacillus licheniformis	CHCC20344	CCUG31354	SAMN05583295	ST2	Water well	1993	Sweden	16	>16	16	0.5	81.18	94.61	99.71
Bacillus licheniformis	CHCC20345	M3	SAMN05583296	ST3	Air sampler	Not given	Norway	4	16	4	0.5	81.18	94.55	99.64	Madslien et al., BMC Microbiol 2012; 12:230-237.
Bacillus paralicheniformis	CHCC20347	NVH1112	SAMN05583297	ST17	Cattle abortion	Not given	Not given	8	16	8	>8	80.93	98.69	94.13	Madslien et al., BMC Microbiol 2012; 12:230-237.
Bacillus paralicheniformis	CHCC20348	NVH800	SAMN05583298	ST27	Food, dates	Not given	Not given	16	16	16	>8	80.96	98.91	94.32	Madslien et al., BMC Microbiol 2012; 12:230-237.
Bacillus licheniformis	CHCC20368	B-4284	SAMN05583299	ST46*	Food, raw buffalo milk	Not given	Egypt	8	>16	16	0.25	81.14	94.53	99.6
Bacillus licheniformis	CHCC20369	B-14027	SAMN05583300	ST46*	Food, raw buffalo milk	Not given	Egypt	32	>16	16	0.25	81.14	94.55	99.59
Bacillus paralicheniformis	CHCC20372	B-14251	SAMN05583301	ST37*	Soil, oil drilling core, 879 ft	Not given	Texas, USA	16	>16	8	>8	80.93	98.89	94.19
Bacillus licheniformis	CHCC20373	B-14368, ATCC27811	SAMN05583302	ST13	Soil	Not given	Japan	16	>16	16	>8	81.2	94.61	99.56
Bacillus paralicheniformis/licheniformis	CHCC20375	B-23325	SAMN05583303	ST38*	Soil, desert	Not given	Arizona, USA	8	>16	16	>8	81.12	95.24	95.35
Bacillus licheniformis	CHCC20440	SG106	SAMN05583304	ST3	Human faeces	Not given	Vietnam	16	>16	4	0.25	81.14	94.72	99.64
Bacillus licheniformis	CHCC20441	SG252	SAMN05583305	ST3	Human faeces	Not given	Vietnam	16	>16	4	0.25	81.16	94.62	99.52
Bacillus licheniformis	CHCC20442	SG254	SAMN05583306	ST39*	Shrimp	Not given	Vietnam	16	>16	32	0.25	81.13	94.6	99.62
Bacillus licheniformis	CHCC20486	NCTC962	SAMN05583307	ST7	Food, ropy bread	1921	Not given	16	>16	16	0.5	81.2	94.63	99.62
Bacillus licheniformis	CHCC20487	NCTC1024	SAMN05583308	ST24	Food, ropy bread	1917	Not given	16	>16	16	0.5	81.23	94.66	99.62
Bacillus paralicheniformis	CHCC20488	NCTC6816	SAMN05583309	ST15	Not given	Not given	Not given	16	16	8	>8	80.99	98.89	94.26
Bacillus licheniformis	CHCC20489	NCTC7589	SAMN05583310	ST1	Not given	<1944	Not given	8	>16	16	0.25	81.23	94.66	99.99
Bacillus paralicheniformis	CHCC20490	NCTC8233, ATCC13438	SAMN05583311	ST47*	Not given	<1951	Not given	16	>16	8	>8	80.98	98.74	94.21
Bacillus paralicheniformis	CHCC20491	NCTC8720	SAMN05583312	ST14	Not given	<1951	Not given	8	>16	16	>8	80.99	99.05	94.3
Bacillus paralicheniformis	CHCC20492	NCTC8721	SAMN05583313	ST15	Not given	<1951	Not given	16	16	8	>8	81	98.88	94.25
Bacillus licheniformis	CHCC20493	NCTC9932	SAMN05583314	ST9	Steriliser testing	<1956	Not given	32	>16	4	>8	81.17	94.58	99.52
Bacillus licheniformis	CHCC20494	NCTC10452	SAMN05583315	ST9	Incubator dust	1958	United Kingdom	8	>16	8	>8	81.17	94.65	99.62
Bacillus licheniformis	CHCC20495	F1-1	SAMN05583316	ST25	Food, milk powder	2010	Australia	8	16	8	>8	81.19	94.65	99.63	Dhakal et al., Appl Environ Microbiol 2014; 80(11):3453-3462.
Bacillus licheniformis	CHCC20496	F2-1	SAMN05583317	ST26	Food, milk powder	2010	Australia	8	>16	16	>8	81.21	94.68	99.59	Dhakal et al., Appl Environ Microbiol 2014; 80(11):3453-3462.
Bacillus paralicheniformis	CHCC20497	G1	SAMN05583318	ST15	Food, milk powder	2010	Australia	16	16	16	>8	80.94	98.9	94.24	Dhakal et al., Appl Environ Microbiol 2014; 80(11):3453-3462.
Bacillus paralicheniformis	CHCC4186		SAMN05583215	ST21	Waste water treatment	Not given	Not given	4	>16	16	>8	80.94	98.95	94.17
Bacillus paralicheniformis	CHCC5019	LMG6934, DSM394	SAMN05583216	ST18	Soil, garden	Not given	Germany	32	>16	16	>8	80.94	98.47	94.38	De Clerck & De Vos, FEMS Microbiol Lett 2004; 231(1):91-98.
Bacillus licheniformis	CHCC5020	LMG7558, ATCC9789, IFO 12195	SAMN05583217	ST7	Food, milk	<1950	Not given	16	>16	16	1	81.13	94.68	99.62	Ishihara et al., Curr Microbiol 2002; 45(1):18-23; De Clerck & De Vos, FEMS Microbiol Lett 2004; 231(1):91-98.
Bacillus paralicheniformis	CHCC5021	LMG7559, ATCC9945, IFO12197	SAMN05583218	ST4	Food, flour	<1950	Not given	16	>16	8	>8	80.92	99.38	94.32	Ishihara et al., Curr Microbiol 2002; 45(1):18-23.
Bacillus paralicheniformis	CHCC5022	LMG7560, IFO12198	SAMN05583219	ST21	Manihot esculenta, tuber	<1953	Not given	8	>16	8	>8	80.94	98.97	94.25	Ishihara et al., Curr Microbiol 2002; 45(1):18-23.
Bacillus paralicheniformis	CHCC5023	LMG7561, DSM392	SAMN05583220	ST18	Soil, field	<1986	United Kingdom	16	>16	8	>8	80.9	98.55	94.42
Bacillus licheniformis	CHCC5024	LMG 7632	SAMN05583221	ST3	Seawater	<1964	Not given	32	>16	4	0.25	81.19	94.64	99.69
Bacillus licheniformis	CHCC5025	LMG17655	SAMN05583222	ST26	Sheep faeces	<1980	United Kingdom	16	>16	16	>8	81.18	94.64	99.47	De Clerck & De Vos, FEMS Microbiol Lett 2004; 231(1):91-98.
Bacillus licheniformis	CHCC5026	LMG 17661	SAMN05583223	ST3	Food, cheese	<1979	Not given	16	>16	4	0.25	81.15	94.7	99.61
Bacillus paralicheniformis	CHCC5027	LMG17662	SAMN05583224	ST47*	Pharmaceutical filtration room	<1980	Not given	32	16	8	>8	80.84	98.82	94.25
Bacillus licheniformis	DSM13	GenBank no. CP000002, ATCC14580	SAMN02603685	ST1	Not given	<1963	Not given	4	>16	16	0.5	81.37	94.66	---
