# Supplementary material for: Putative antibiotic resistance genes present in extant Bacillus licheniformis and Bacillus paralicheniformis strains are probably intrinsic and part of the ancient resistome
Source: PLoS One. 2019 Jan 15;14(1):e0210363. doi: 10.1371/journal.pone.0210363 (PMC6333372; doi:10.1371/journal.pone.0210363)
Supplement: S2 Table — The sequencing statistics are shown for the 101 sequenced B. paralicheniformis/licheniformis strains, B. cereus strain DSM 7459 and B. sonorensis strain DSM 12369. (XLSX) [file pone.0210363.s013.xlsx]

## Sheet: sorted genome size
CHCC no:	14525	15546	14568	14431	14564	20341	15320	14815	15290	14818	15075	10893	5024	14561	20345	14816	14437	20495	20344	20323	14596	5026	20489	20346	14435	14429	20375	14441	5020	20486	15139	15535	14557	20440	14810	20493	20496	15315	15322	14809	14819	20487	15292	14821	14820	14808	15318	14814	14559
Contig count	64	28	81	147	18	86	82	48	35	32	62	41	24	52	30	22	320	33	105	74	262	32	33	78	80	34	234	43	39	32	39	30	131	34	119	28	33	61	31	56	60	24	78	248	96	26	22	67	51
Mean contig length	63891	146212	50596	27909	228191	47771	50125	85700	118238	129394	66825	101096	172918	79850	138505	188983	12994	126162	39729	56410	15946	130611	126660	53588	52249	122950	17923	97570	107808	131437	107975	140477	32251	124411	35560	151135	128469	69520	137032	76013	70970	177428	54596	17189	44416	164197	194277	63824	83897
Total contig length	4089051	4093954	4098356	4102736	4107439	4108331	4110331	4113622	4138350	4140630	4143169	4144943	4150052	4152219	4155167	4157628	4158093	4163365	4171595	4174405	4178005	4179562	4179806	4179913	4179991	4180310	4194175	4195512	4204522	4206013	4211055	4214313	4224925	4230002	4231666	4231797	4239502	4240728	4248010	4256746	4258258	4258287	4258508	4262998	4263978	4269136	4274106	4276236	4278763
avg coverage	65.2937	97.7963	66.6913	69.4177	175.535	59.9882	57.5474	107.439	58.9354	77.6734	60.6404	103.825	126.841	62.7218	110.554	131.083	55.2038	53.5905	67.3287	78.5635	61.9812	124.478	53.5607	85.2871	56.0424	114.958	53.2316	98.2528	93.8939	53.1075	77.847	86.9876	51.9529	96.1155	59.3837	53.0732	57.5125	52.1437	115.657	76.7259	82.9314	52.6319	67.9933	34.9112	62.711	101.802	103.671	76.9454	69.3348
Total read count	2164683	4449016	2213580	2306984	5826962	1997684	1916226	3578811	2709986	2603632	2035102	3477983	4256623	2106563	3718212	4408049	1860420	2479173	2274138	2654161	2095634	4205163	2487583	2888636	1896994	3886826	1807840	3331073	3204524	2481996	2655745	2967600	1777036	3292391	2037811	2495602	2709195	1789386	3973105	2645454	2858478	2490344	2341873	1205957	2173164	3513750	3587172	2666233	2400384
Mean read length	123,34	89.99	123,48	123,45	123,73	123,37	123,44	123,49	90	123,53	123,45	123,74	123,67	123,63	123,55	123,64	123,38	90	123,51	123,56	123,57	123,72	90	123,41	123,49	123,64	123,5	123,75	123,19	90	123,44	123,53	123,52	123,49	123,31	90	90	123,58	123,66	123,46	123,54	90	123,64	123,41	123,05	123,69	123,52	123,41	123,59
Total read length	266989310	400373608	273324834	284802700	720997967	246451490	236538692	441961486	243895223	321616668	251243221	430349219	526398578	260434777	459371190	544995124	229542674	223117005	280867881	327955900	258957804	520262079	223873435	356492627	234256599	480558917	223262579	412220871	394779148	223370745	327818176	366592857	219497278	406568886	251292009	224595140	243824565	221127047	491310981	326602605	353143246	224121566	289549802	148826372	267398510	434605025	443101653	329036693	296667381
GC contents in %	46.2	46.18	46.2	46.26	46.2	46.22	46.2	46.17	46.19	46.19	46.11	46.15	46.25	46.19	46.14	46.25	46.1	46.18	46.22	46.03	46.07	46.1	46.14	46.15	46.15	46.15	45.87	46.08	46.08	46.06	46.2	45.91	45.88	45.88	45.89	46.15	46.1	45.82	45.89	45.85	46.11	45.97	46.05	46.01	45.92	45.85	45.85	45.99	45.8
nr of strain	1	2	3	4	5	6	7	8	9	10	11	12	13	14	15	16	17	18	19	20	21	22	23	24	25	26	27	28	29	30	31	32	33	34	35	36	37	38	39	40	41	42	43	44	45	46	47	48	49
[truncated: 59 more columns]

## Sheet: Table S2
Bacillus	paralicheniformis	paralicheniformis	paralicheniformis	paralicheniformis	paralicheniformis	paralicheniformis	paralicheniformis	paralicheniformis	paralicheniformis	paralicheniformis	paralicheniformis	paralicheniformis	paralicheniformis	paralicheniformis	paralicheniformis	paralicheniformis	paralicheniformis	paralicheniformis	paralicheniformis	paralicheniformis	paralicheniformis	paralicheniformis	paralicheniformis	paralicheniformis	paralicheniformis	paralicheniformis	paralicheniformis	paralicheniformis				licheniformis	licheniformis	licheniformis	licheniformis	licheniformis	licheniformis	licheniformis	licheniformis	licheniformis	licheniformis	licheniformis	licheniformis	licheniformis	licheniformis	licheniformis	licheniformis	licheniformis	licheniformis
CHCC strain no:	12620	4186	5019	5021	5022	5023	5027	14523	14527	14814	14817	14820	15136	15332	15337	15381	19467	19468	20331	20333	20347	20348	20372	20488	20490	20491	20492	20497		20375		5020	5024	5025	5026	10893	14429	14431	14435	14437	14441	14525	14557	14559	14561	14562	14564	14566	14568
Contig count	16	136	41	32	90	64	43	33	126	49	23	69	63	58	72	70	85	28	18	37	49	44	18	24	36	16	28	30		164		31	19	63	25	30	24	102	61	223	34	45	93	39	36	79	12	82	59
Mean contig length (nt)	271668	31874.7	105822	134967	48272.3	67333	101730	132308	34760.6	87059.8	188843	61553.7	68898	76516.3	60833.2	64998.5	51539.7	156783	237140	121406	90650.9	97416.5	237903	181946	118677	279229	156222	147262		25368.8		135346	218021	70598.9	166852	137832	173777	40039.4	68317.7	18442.8	123122	90627.1	45231.8	109471	115046	55257.9	341708	57740.3	69215.6
Total contig length (nt)	4346692	4334955	4338707	4318950	4344510	4309312	4374392	4366163	4379841	4265930	4343378	4247206	4340575	4437943	4379990	4549894	4380877	4389930	4268526	4492004	4441893	4286324	4282257	4366701	4272381	4467667	4374203	4417860		4160486		4195732	4142407	4447729	4171293	4134951	4170638	4084014	4167381	4112747	4186140	4078218	4206559	4269373	4141642	4365374	4100500	4734703	4083723
avg coverage	45.827	59.2237	56.3386	119.626	60.2313	76.3815	52.3943	76.1628	56.1645	77.1313	69.9676	62.9587	46.3858	82.1405	70.2897	54.2748	62.4171	89.7629	118.585		126.169	69.0655	108.114	51.3402	52.3718	50.2935	51.2011	55.2053		53.6626		94.0906	127.076	94.3788	124.724	104.076	115.224	69.736	56.2119	55.8125	98.4728	65.4672	52.1798	69.4873	62.882	60.1633	175.832	66.6353	66.9303
Total read count	1991980	2079658	2716002	4178415	2121892	2665491	1851388	2690210	1992616	2666233	2460110	2173164	1632221	2948259	2498371	2000959	2216421	3188419	4099553		4532505	2396226	3745252	2491061	2486238	2496704	2488596	2709910		1807840		3204524	4256623	3398438	4205163	3477983	3886826	2306984	1896994	1860420	3331073	2164683	1777036	2400384	2106563	2125743	5826962	2553484	2213580
Mean read length (nt)	100	123.45	90	123.65	123.32	123.49	123.8	123.61	123.45	123.41	123.53	123.05	123.35	123.64	123.23	123.41	123.37	123.59	123.47		123.65	123.54	123.62	90	90	90	90	90		123.5		123.19	123.67	123.52	123.72	123.74	123.64	123.45	123.49	123.38	123.75	123.34	123.52	123.59	123.63	123.55	123.73	123.56	123.48
Total read length (nt)	199196063	256732197	244436592	516659209	261675421	329151911	229193114	332539353	245991665	329036693	303895757	267398510	201340863	364534780	307868013	246944610	273441601	394053044	506184535		560428875	296036914	462972246	224187348	223752268	224694561	223964027	243889277		223262579		394779148	526398578	419771202	520262079	430349219	480558917	284802700	234256599	229542674	412220871	266989310	219497278	296667381	260434777	262635338	720997967	315498231	273324834
GC content in %	45.82	45.79	45.85	45.85	45.79	45.84	45.88	45.7	45.85	45.99	45.82	45.92	45.82	45.87	45.86	45.48	45.87	45.88	45.87		45.66	45.79	45.87	45.68	45.85	45.47	45.69	45.73		45.87		46.08	46.25	45.59	46.1	46.15	46.15	46.26	46.15	46.1	46.08	46.2	45.88	45.8	46.19	45.65	46.2	45.25	46.2
[truncated: 56 more columns]
