# Supplementary material for: Putative antibiotic resistance genes present in extant Bacillus licheniformis and Bacillus paralicheniformis strains are probably intrinsic and part of the ancient resistome
Source: PLoS One. 2019 Jan 15;14(1):e0210363. doi: 10.1371/journal.pone.0210363 (PMC6333372; doi:10.1371/journal.pone.0210363)
Supplement: S3 Table — Clade A strains have unique gene clusters for lantipeptide biosynthesis, urea utilization, bacitracin biosynthesis, respiratory nitrate reductase, and non-ribosomal peptide biosynthesis. Clade B strains have unique gene clusters for lichenicidin biosynthesis and a prophage. For each gene, information is given for contig number, locus tag, start and stop nucleotide on the contig, and size of encoded protein in amino acids. Ortholog group (OG) numbers are given in column A. Color codes: light blue = pseudogene; yellow = not clear which gene fragment in assembly belongs in the cluster. Column DD shows the manually curated annotation. (XLSX) [file pone.0210363.s014.xlsx]

## Sheet: group unique
Table S3: unique gene clusters
	putative overpredicted genes
	not clear which gene fragment
	pseudogene (putative)
OG	fasta AA	aln AA	fasta nuc	alignment nuc	blich_9945A_NCBI	blich_9945A	CHCC5021	CHCC15332	CHCC15337	CHCC14527	CHCC19467	CHCC19468	CHCC5022	CHCC4186	CHCC20372	CHCC5027	CHCC20333	CHCC20331	CHCC20348	CHCC20491	CHCC15136	CHCC14817	CHCC12620	blich_BL09_NCBI	blich_BL09	CHCC15381	CHCC20497	CHCC20488	CHCC14523	CHCC20492	CHCC20347	CHCC14820	CHCC20490	CHCC5019	CHCC5023	CHCC14814		CHCC20375		CHCC20327	CHCC20487	CHCC20442	CHCC14688	CHCC15091	CHCC15292	CHCC14441	CHCC14437	CHCC20486	CHCC5020
Clade B unique (B. licheniformis)
lichenicidin biosynthesis
OG_3994	OG_3994	OG_3994	OG_3994	OG_3994																																				cg_5|CHCC20327_1012|289915_290856|314aa	cg_4|CHCC20487_3252|291994_292935|314aa	cg_3|CHCC20442_3053|275740_276681|314aa	cg_38|CHCC14688_2363|7488_8429|314aa	cg_7|CHCC15091_4089|276187_277128|314aa	cg_21|CHCC15292_3525|10698_11639|314aa	cg_10|CHCC14441_3410|276502_277443|314aa	cg_158|CHCC14437_3888|10636_11577|314aa	cg_7|CHCC20486_1375|220072_221013|314aa	cg_1|CHCC5020_1448|276502_277443|314aa
OG_3993	OG_3993	OG_3993	OG_3993	OG_3993																																				cg_5|CHCC20327_1011|289007_289909|301aa	cg_4|CHCC20487_3251|291086_291988|301aa	cg_3|CHCC20442_3052|274832_275734|301aa	cg_38|CHCC14688_2362|6580_7482|301aa	cg_7|CHCC15091_4088|275279_276181|301aa	cg_21|CHCC15292_3524|9790_10692|301aa	cg_10|CHCC14441_3409|275594_276496|301aa	cg_158|CHCC14437_3887|9728_10630|301aa	cg_7|CHCC20486_1376|221019_221921|301aa	cg_1|CHCC5020_1447|275594_276496|301aa
OG_3992	OG_3992	OG_3992	OG_3992	OG_3992																																				cg_5|CHCC20327_1010|288277_289026|250aa	cg_4|CHCC20487_3250|290356_291105|250aa	cg_3|CHCC20442_3051|274102_274851|250aa	cg_38|CHCC14688_2361|5850_6599|250aa	cg_7|CHCC15091_4087|274549_275298|250aa	cg_21|CHCC15292_3523|9060_9809|250aa	cg_10|CHCC14441_3408|274864_275613|250aa	cg_158|CHCC14437_3886|8998_9747|250aa	cg_7|CHCC20486_1377|221902_222651|250aa	cg_1|CHCC5020_1446|274864_275613|250aa
OG_3991	OG_3991	OG_3991	OG_3991	OG_3991																																				cg_5|CHCC20327_1009|287610_288323|238aa	cg_4|CHCC20487_3249|289689_290402|238aa	cg_3|CHCC20442_3050|273435_274148|238aa	cg_38|CHCC14688_2360|5183_5896|238aa	cg_7|CHCC15091_4086|273882_274595|238aa	cg_21|CHCC15292_3522|8393_9106|238aa	cg_10|CHCC14441_3407|274197_274910|238aa	cg_158|CHCC14437_3885|8331_9044|238aa	cg_7|CHCC20486_1378|222605_223318|238aa	cg_1|CHCC5020_1445|274197_274910|238aa
OG_3990	OG_3990	OG_3990	OG_3990	OG_3990																																				cg_5|CHCC20327_1008|286988_287623|212aa	cg_4|CHCC20487_3248|289067_289702|212aa	cg_3|CHCC20442_3049|272813_273448|212aa	cg_38|CHCC14688_2359|4561_5196|212aa	cg_7|CHCC15091_4085|273260_273895|212aa	cg_21|CHCC15292_3521|7771_8406|212aa	cg_10|CHCC14441_3406|273575_274210|212aa	cg_158|CHCC14437_3884|7709_8344|212aa	cg_7|CHCC20486_1379|223305_223940|212aa	cg_1|CHCC5020_1444|273575_274210|212aa
OG_3989	OG_3989	OG_3989	OG_3989	OG_3989																																				cg_5|CHCC20327_1007|286698_286985|96aa	cg_4|CHCC20487_3247|288777_289064|96aa	cg_3|CHCC20442_3048|272523_272810|96aa	cg_38|CHCC14688_2358|4271_4558|96aa	cg_7|CHCC15091_4084|272970_273257|96aa	cg_21|CHCC15292_3520|7481_7768|96aa	cg_10|CHCC14441_3405|273285_273572|96aa	cg_158|CHCC14437_3883|7419_7706|96aa	cg_7|CHCC20486_1380|223943_224230|96aa	cg_1|CHCC5020_1443|273285_273572|96aa
OG_3730	OG_3730	OG_3730	OG_3730	OG_3730																																				cg_5|CHCC20327_1006|286459_286698|80aa	cg_4|CHCC20487_3246|288538_288777|80aa	cg_3|CHCC20442_3047|272284_272523|80aa	cg_38|CHCC14688_2357|4032_4271|80aa	cg_7|CHCC15091_4083|272731_272970|80aa	cg_21|CHCC15292_3519|7242_7481|80aa	cg_10|CHCC14441_3404|273046_273285|80aa	cg_158|CHCC14437_3882|7180_7419|80aa	cg_7|CHCC20486_1381|224230_224469|80aa	cg_1|CHCC5020_1442|273046_273285|80aa
OG_3988	OG_3988	OG_3988	OG_3988	OG_3988																																				cg_5|CHCC20327_1005|286122_286310|63aa	cg_4|CHCC20487_3245|288201_288389|63aa	cg_3|CHCC20442_3046|271947_272135|63aa	cg_38|CHCC14688_2356|3695_3883|63aa	cg_7|CHCC15091_4082|272394_272582|63aa	cg_21|CHCC15292_3518|6905_7093|63aa	cg_10|CHCC14441_3403|272709_272897|63aa	cg_158|CHCC14437_3881|6843_7031|63aa	cg_7|CHCC20486_1382|224618_224806|63aa	cg_1|CHCC5020_1441|272709_272897|63aa
OG_3987	OG_3987	OG_3987	OG_3987	OG_3987																																				cg_5|CHCC20327_1004|284785_286116|444aa	cg_4|CHCC20487_3244|286864_288195|444aa	cg_3|CHCC20442_3045|270610_271941|444aa	cg_38|CHCC14688_2355|2358_3689|444aa	cg_7|CHCC15091_4081|271057_272388|444aa	cg_21|CHCC15292_3517|5568_6899|444aa	cg_10|CHCC14441_3402|271372_272703|444aa	cg_158|CHCC14437_3880|5506_6837|444aa	cg_7|CHCC20486_1383|224812_226143|444aa	cg_1|CHCC5020_1440|271372_272703|444aa
OG_3656	OG_3656	OG_3656	OG_3656	OG_3656																																				cg_5|CHCC20327_1003|282632_284788|719aa	cg_4|CHCC20487_3243|284711_286867|719aa	cg_3|CHCC20442_3044|268457_270613|719aa	cg_38|CHCC14688_2354|205_2361|719aa	cg_7|CHCC15091_4080|268904_271060|719aa	cg_21|CHCC15292_3516|3415_5571|719aa	cg_10|CHCC14441_3401|269219_271375|719aa	cg_158|CHCC14437_3879|3353_5509|719aa	cg_7|CHCC20486_1384|226140_228296|719aa	cg_1|CHCC5020_1439|269219_271375|719aa
OG_3781	OG_3781	OG_3781	OG_3781	OG_3781																																				cg_5|CHCC20327_1002|279513_282623|1037aa	cg_4|CHCC20487_3242|281592_284702|1037aa	cg_3|CHCC20442_3043|265338_268448|1037aa		cg_7|CHCC15091_4079|265785_268895|1037aa	cg_21|CHCC15292_3515|296_3406|1037aa	cg_10|CHCC14441_3400|266100_269210|1037aa	cg_158|CHCC14437_3878|234_3344|1037aa	cg_7|CHCC20486_1385|228305_231415|1037aa	cg_1|CHCC5020_1438|266100_269210|1037aa
OG_4114	OG_4114	OG_4114	OG_4114	OG_4114																																				cg_5|CHCC20327_1001|279244_279462|73aa	cg_4|CHCC20487_3241|281323_281541|73aa	cg_3|CHCC20442_3042|265069_265287|73aa	cg_30|CHCC14688_3845|2806_3024|73aa	cg_7|CHCC15091_4078|265516_265734|73aa	cg_21|CHCC15292_3514|27_245|73aa	cg_10|CHCC14441_3399|265831_266049|73aa		cg_7|CHCC20486_1386|231466_231684|73aa	cg_1|CHCC5020_1437|265831_266049|73aa
OG_3860	OG_3860	OG_3860	OG_3860	OG_3860																																				cg_5|CHCC20327_1000|278882_279106|75aa	cg_4|CHCC20487_3240|280961_281185|75aa	cg_3|CHCC20442_3041|264707_264931|75aa	cg_30|CHCC14688_3846|3162_3386|75aa	cg_7|CHCC15091_4077|265154_265378|75aa		cg_10|CHCC14441_3398|265469_265693|75aa		cg_7|CHCC20486_1387|231822_232046|75aa	cg_1|CHCC5020_1436|265469_265693|75aa
OG_3718	OG_3718	OG_3718	OG_3718	OG_3718																																				cg_5|CHCC20327_0999|275662_278820|1053aa	cg_4|CHCC20487_3239|277741_280899|1053aa	cg_3|CHCC20442_3040|261487_264645|1053aa	cg_30|CHCC14688_3847|3448_6606|1053aa	cg_7|CHCC15091_4076|261934_265092|1053aa	cg_16|CHCC15292_1032|184594_187752|1053aa	cg_10|CHCC14441_3397|262249_265407|1053aa	cg_292|CHCC14437_0257|170_328|53aa	cg_7|CHCC20486_1388|232108_235266|1053aa	cg_1|CHCC5020_1435|262249_265407|1053aa
phage
OG_4002	OG_4002	OG_4002	OG_4002	OG_4002																																				cg_16|CHCC20327_0069|6444_6665|74aa	cg_1|CHCC20487_0513|271936_272157|74aa	cg_4|CHCC20442_0047|38054_38275|74aa	cg_6|CHCC14688_2242|28727_28948|74aa	cg_6|CHCC15091_3542|69981_70202|74aa	cg_6|CHCC15292_1288|6444_6665|74aa	cg_12|CHCC14441_3998|193669_193884|72aa	cg_85|CHCC14437_2297|37093_37308|72aa	cg_2|CHCC20486_2177|96206_96421|72aa	cg_16|CHCC5020_4264|43136_43351|72aa
OG_3864	OG_3864	OG_3864	OG_3864	OG_3864																																				cg_16|CHCC20327_0067|4735_5148|138aa	cg_1|CHCC20487_0515|273453_273866|138aa	cg_4|CHCC20442_0044|36345_36758|138aa	cg_6|CHCC14688_2244|30244_30657|138aa	cg_6|CHCC15091_3544|71498_71911|138aa	cg_6|CHCC15292_1286|4735_5148|138aa	cg_12|CHCC14441_3996|191513_192373|287aa	cg_85|CHCC14437_2295|34937_35797|287aa	cg_2|CHCC20486_2175|94050_94910|287aa	cg_16|CHCC5020_4266|44647_45507|287aa
OG_5145	OG_5145	OG_5145	OG_5145	OG_5145																																				cg_16|CHCC20327_0066|4288_4674|129aa	cg_1|CHCC20487_0516|273927_274313|129aa	cg_4|CHCC20442_0043|35898_36284|129aa	cg_6|CHCC14688_2245|30718_31104|129aa	cg_6|CHCC15091_3545|71972_72358|129aa	cg_6|CHCC15292_1285|4288_4674|129aa
OG_3862	OG_3862	OG_3862	OG_3862	OG_3862																																				cg_16|CHCC20327_0065|3993_4241|83aa	cg_1|CHCC20487_0517|274360_274608|83aa	cg_4|CHCC20442_0042|35603_35851|83aa	cg_6|CHCC14688_2246|31151_31399|83aa	cg_6|CHCC15091_3546|72405_72653|83aa	cg_6|CHCC15292_1284|3993_4241|83aa	cg_12|CHCC14441_3995|191218_191466|83aa	cg_85|CHCC14437_2294|34642_34890|83aa	cg_2|CHCC20486_2174|93755_94003|83aa	cg_16|CHCC5020_4267|45554_45802|83aa
OG_4294	OG_4294	OG_4294	OG_4294	OG_4294																																				cg_16|CHCC20327_0064|3080_3853|258aa	cg_1|CHCC20487_0518|274748_275521|258aa	cg_4|CHCC20442_0041|34690_35463|258aa	cg_6|CHCC14688_2247|31539_32312|258aa	cg_6|CHCC15091_3547|72793_73566|258aa	cg_6|CHCC15292_1283|3080_3853|258aa	cg_12|CHCC14441_3994|190306_191079|258aa	cg_85|CHCC14437_2293|33730_34503|258aa	cg_2|CHCC20486_2173|92843_93616|258aa	cg_16|CHCC5020_4268|45941_46714|258aa
OG_4295	OG_4295	OG_4295	OG_4295	OG_4295																																				cg_16|CHCC20327_0063|2902_3024|41aa	cg_1|CHCC20487_0519|275577_275699|41aa	cg_4|CHCC20442_0040|34512_34634|41aa	cg_6|CHCC14688_2248|32368_32643|92aa	cg_6|CHCC15091_3548|73622_73744|41aa	cg_6|CHCC15292_1282|2902_3024|41aa	cg_12|CHCC14441_3993|190128_190250|41aa	cg_85|CHCC14437_2292|33552_33674|41aa	cg_2|CHCC20486_2172|92665_92787|41aa	cg_16|CHCC5020_4269|46770_46892|41aa
OG_3875	OG_3875	OG_3875	OG_3875	OG_3875																																				cg_16|CHCC20327_0062|2004_2774|257aa	cg_1|CHCC20487_0520|275827_276597|257aa	cg_4|CHCC20442_0039|33614_34384|257aa	cg_6|CHCC14688_2249|32678_33388|237aa	cg_6|CHCC15091_3549|73872_74642|257aa	cg_6|CHCC15292_1281|2004_2774|257aa	cg_12|CHCC14441_3992|189332_190000|223aa	cg_85|CHCC14437_2291|32756_33424|223aa	cg_2|CHCC20486_2171|91869_92537|223aa	cg_16|CHCC5020_4270|47020_47688|223aa
OG_3969	OG_3969	OG_3969	OG_3969	OG_3969																																				cg_16|CHCC20327_0061|1666_1995|110aa	cg_1|CHCC20487_0521|276606_276935|110aa	cg_4|CHCC20442_0038|33276_33605|110aa	cg_6|CHCC14688_2250|33397_33726|110aa	cg_6|CHCC15091_3550|74651_74980|110aa	cg_6|CHCC15292_1280|1666_1995|110aa	cg_12|CHCC14441_3991|188865_189221|119aa	cg_85|CHCC14437_2290|32289_32645|119aa	cg_2|CHCC20486_2170|91402_91758|119aa	cg_16|CHCC5020_4271|47799_48155|119aa
OG_4271	OG_4271	OG_4271	OG_4271	OG_4271																																				cg_16|CHCC20327_0060|1520_1705|62aa	cg_1|CHCC20487_0522|276896_277081|62aa	cg_4|CHCC20442_0037|33130_33315|62aa		cg_6|CHCC15091_3551|74941_75126|62aa
OG_4333	OG_4333	OG_4333	OG_4333	OG_4333																																				cg_16|CHCC20327_0059|747_1226|160aa	cg_1|CHCC20487_0523|277375_277854|160aa	cg_4|CHCC20442_0036|32357_32836|160aa	cg_6|CHCC14688_2251|34166_34645|160aa	cg_6|CHCC15091_3552|75420_75899|160aa	cg_6|CHCC15292_1279|747_1226|160aa	cg_12|CHCC14441_3990|187973_188452|160aa	cg_85|CHCC14437_2289|31397_31876|160aa	cg_2|CHCC20486_2169|90510_90989|160aa	cg_16|CHCC5020_4272|48568_49047|160aa
OG_4003	OG_4003	OG_4003	OG_4003	OG_4003																																				cg_6|CHCC20327_2928|290325_291515|397aa	cg_1|CHCC20487_0525|280049_281239|397aa	cg_4|CHCC20442_0034|29225_30163|313aa	cg_6|CHCC14688_2253|36840_38030|397aa	cg_6|CHCC15091_3554|78094_79284|397aa	cg_23|CHCC15292_2515|1209_2282|358aa	cg_12|CHCC14441_3988|184588_185778|397aa	cg_85|CHCC14437_2287|28012_29202|397aa	cg_2|CHCC20486_2167|87125_88315|397aa	cg_16|CHCC5020_4274|51242_52432|397aa
OG_4004	OG_4004	OG_4004	OG_4004	OG_4004																																				cg_6|CHCC20327_2927|290197_290328|44aa	cg_1|CHCC20487_0526|281236_281367|44aa	cg_4|CHCC20442_0032|28846_28977|44aa	cg_6|CHCC14688_2254|38027_38158|44aa	cg_6|CHCC15091_3555|79281_79412|44aa	cg_23|CHCC15292_2516|2279_2410|44aa	cg_12|CHCC14441_3987|184460_184591|44aa	cg_85|CHCC14437_2286|27884_28015|44aa	cg_2|CHCC20486_2166|86997_87128|44aa	cg_16|CHCC5020_4275|52429_52560|44aa
OG_3841	OG_3841	OG_3841	OG_3841	OG_3841																																				cg_6|CHCC20327_2926|289854_290102|83aa	cg_1|CHCC20487_0527|281462_281710|83aa	cg_4|CHCC20442_0031|28368_28751|128aa	cg_6|CHCC14688_2255|38253_38501|83aa	cg_6|CHCC15091_3556|79507_79755|83aa	cg_23|CHCC15292_2517|2505_2753|83aa	cg_12|CHCC14441_3986|183982_184365|128aa	cg_85|CHCC14437_2285|27406_27789|128aa	cg_2|CHCC20486_2165|86519_86902|128aa	cg_16|CHCC5020_4276|52655_53038|128aa
OG_4005	OG_4005	OG_4005	OG_4005	OG_4005																																				cg_6|CHCC20327_2925|289456_289605|50aa	cg_1|CHCC20487_0528|281959_282108|50aa	cg_4|CHCC20442_0030|28105_28254|50aa	cg_6|CHCC14688_2256|38750_38899|50aa	cg_6|CHCC15091_3557|80004_80153|50aa	cg_23|CHCC15292_2518|3002_3151|50aa	cg_12|CHCC14441_3985|183719_183868|50aa	cg_85|CHCC14437_2284|27143_27292|50aa	cg_2|CHCC20486_2164|86256_86405|50aa	cg_16|CHCC5020_4277|53152_53301|50aa
Clad A unique (B. paralicheniformis)
unknown lantipeptide biosynthesis
OG_4777	OG_4777	OG_4777	OG_4777	OG_4777	BaLi_c01740|156190_157620|477aa	blich9945A_0159|156190_157449|420aa	cg_4|CHCC5021_2984|56634_57659|342aa	cg_13|CHCC15332_0945|56702_57727|342aa	cg_48|CHCC15337_1370|56602_57627|342aa	cg_22|CHCC14527_2888|23172_24575|468aa	cg_44|CHCC19467_3165|56565_57590|342aa	cg_6|CHCC19468_0079|56602_57627|342aa	cg_42|CHCC5022_3517|13295_14320|342aa	cg_64|CHCC4186_0941|23268_24293|342aa			cg_1|CHCC20333_4184|56567_57592|342aa			cg_13|CHCC20491_4474|56602_58005|468aa	cg_9|CHCC15136_1327|56602_57627|342aa	cg_14|CHCC14817_1621|6346_7371|342aa	cg_14|CHCC12620_3605|56602_57627|342aa	SC10_B2orf00202|156340_157365|342aa	blichBL09_0161|156340_157365|342aa	cg_30|CHCC15381_4512|6114_7517|468aa	cg_27|CHCC20497_3958|23257_24282|342aa	cg_10|CHCC20488_3034|56603_57628|342aa	cg_34|CHCC14523_0572|56566_57825|420aa	cg_23|CHCC20492_3704|56603_58006|468aa	cg_12|CHCC20347_3403|22911_24314|468aa	cg_44|CHCC14820_0893|6346_7371|342aa	cg_29|CHCC20490_0995|56604_57629|342aa	cg_27|CHCC5019_3160|23257_24282|342aa	cg_31|CHCC5023_3645|14444_15847|468aa
OG_4795	OG_4795	OG_4795	OG_4795	OG_4795	BaLi_c01750|157673_158431|253aa	blich9945A_0160|157673_158431|253aa	cg_4|CHCC5021_2985|58117_58875|253aa	cg_13|CHCC15332_0946|58185_58943|253aa	cg_48|CHCC15337_1371|58085_58843|253aa	cg_22|CHCC14527_2887|22334_23092|253aa	cg_44|CHCC19467_3166|58048_58806|253aa	cg_6|CHCC19468_0080|58085_58843|253aa	cg_42|CHCC5022_3516|12079_12837|253aa	cg_64|CHCC4186_0940|22052_22810|253aa			cg_1|CHCC20333_4185|58050_58808|253aa			cg_13|CHCC20491_4475|58085_58843|253aa	cg_9|CHCC15136_1328|58085_58843|253aa	cg_14|CHCC14817_1620|5130_5888|253aa	cg_14|CHCC12620_3606|58085_58843|253aa	SC10_B2orf00203|157823_158581|253aa	blichBL09_0162|157823_158581|253aa	cg_30|CHCC15381_4511|5276_6034|253aa	cg_27|CHCC20497_3957|22041_22799|253aa	cg_10|CHCC20488_3035|58086_58844|253aa	cg_34|CHCC14523_0573|58049_58807|253aa	cg_23|CHCC20492_3705|58086_58844|253aa	cg_12|CHCC20347_3402|22073_22831|253aa	cg_44|CHCC14820_0892|5130_5888|253aa	cg_29|CHCC20490_0996|58087_58845|253aa	cg_27|CHCC5019_3159|22041_22799|253aa	cg_31|CHCC5023_3644|13606_14364|253aa
OG_4794	OG_4794	OG_4794	OG_4794	OG_4794	BaLi_c01760|158433_159131|233aa	blich9945A_0161|158433_159131|233aa	cg_4|CHCC5021_2986|58877_59575|233aa	cg_13|CHCC15332_0947|58945_59643|233aa	cg_48|CHCC15337_1372|58845_59543|233aa	cg_22|CHCC14527_2886|21634_22332|233aa	cg_44|CHCC19467_3167|58808_59506|233aa	cg_6|CHCC19468_0081|58845_59543|233aa	cg_42|CHCC5022_3515|11379_12077|233aa	cg_64|CHCC4186_0939|21352_22050|233aa			cg_1|CHCC20333_4186|58810_59508|233aa			cg_13|CHCC20491_4476|58845_59543|233aa	cg_9|CHCC15136_1329|58845_59543|233aa	cg_14|CHCC14817_1619|4430_5128|233aa	cg_14|CHCC12620_3607|58845_59543|233aa	SC10_B2orf00206|158583_159281|233aa	blichBL09_0163|158583_159281|233aa	cg_30|CHCC15381_4510|4576_5274|233aa	cg_27|CHCC20497_3956|21341_22039|233aa	cg_10|CHCC20488_3036|58846_59544|233aa	cg_34|CHCC14523_0574|58809_59507|233aa	cg_23|CHCC20492_3706|58846_59544|233aa	cg_12|CHCC20347_3401|21373_22071|233aa	cg_44|CHCC14820_0891|4430_5128|233aa	cg_29|CHCC20490_0997|58847_59545|233aa	cg_27|CHCC5019_3158|21341_22039|233aa	cg_31|CHCC5023_3643|12906_13604|233aa
OG_4793	OG_4793	OG_4793	OG_4793	OG_4793	BaLi_c01770|159128_160033|302aa	blich9945A_0162|159128_160033|302aa	cg_4|CHCC5021_2987|59572_60477|302aa	cg_13|CHCC15332_0948|59640_60545|302aa	cg_48|CHCC15337_1373|59540_60445|302aa	cg_22|CHCC14527_2885|20732_21637|302aa	cg_44|CHCC19467_3168|59503_60408|302aa	cg_6|CHCC19468_0082|59540_60445|302aa	cg_42|CHCC5022_3514|10477_11382|302aa	cg_64|CHCC4186_0938|20450_21355|302aa			cg_1|CHCC20333_4187|59505_60410|302aa			cg_13|CHCC20491_4477|59540_60445|302aa	cg_9|CHCC15136_1330|59540_60445|302aa	cg_14|CHCC14817_1618|3528_4433|302aa	cg_14|CHCC12620_3608|59540_60445|302aa	SC10_B2orf00207|159278_160183|302aa	blichBL09_0164|159278_160183|302aa	cg_30|CHCC15381_4509|3674_4579|302aa	cg_27|CHCC20497_3955|20439_21344|302aa	cg_10|CHCC20488_3037|59541_60446|302aa	cg_34|CHCC14523_0575|59504_60409|302aa	cg_23|CHCC20492_3707|59541_60446|302aa	cg_12|CHCC20347_3400|20471_21376|302aa	cg_44|CHCC14820_0890|3528_4433|302aa	cg_29|CHCC20490_0998|59542_60447|302aa	cg_27|CHCC5019_3157|20439_21344|302aa	cg_31|CHCC5023_3642|12004_12909|302aa
OG_3730	OG_3730	OG_3730	OG_3730	OG_3730	BaLi_c01780|160058_160291|78aa	blich9945A_0163|160058_160291|78aa	cg_4|CHCC5021_2988|60502_60735|78aa	cg_13|CHCC15332_0949|60570_60803|78aa	cg_48|CHCC15337_1374|60470_60703|78aa	cg_22|CHCC14527_2884|20474_20707|78aa	cg_44|CHCC19467_3169|60433_60666|78aa	cg_6|CHCC19468_0083|60470_60703|78aa	cg_42|CHCC5022_3513|10219_10452|78aa	cg_64|CHCC4186_0937|20192_20425|78aa			cg_1|CHCC20333_4188|60435_60668|78aa			cg_13|CHCC20491_4478|60470_60703|78aa	cg_9|CHCC15136_1331|60470_60703|78aa	cg_14|CHCC14817_1617|3270_3503|78aa	cg_14|CHCC12620_3609|60470_60703|78aa	SC10_B2orf00208|160208_160441|78aa	blichBL09_0165|160208_160441|78aa	cg_30|CHCC15381_4508|3416_3649|78aa	cg_27|CHCC20497_3954|20181_20414|78aa	cg_10|CHCC20488_3038|60471_60704|78aa	cg_34|CHCC14523_0576|60434_60667|78aa	cg_23|CHCC20492_3708|60471_60704|78aa	cg_12|CHCC20347_3399|20213_20446|78aa	cg_44|CHCC14820_0889|3270_3503|78aa	cg_29|CHCC20490_0999|60472_60705|78aa	cg_27|CHCC5019_3156|20181_20414|78aa	cg_31|CHCC5023_3641|11746_11979|78aa
OG_4792	OG_4792	OG_4792	OG_4792	OG_4792	BaLi_c01790|160315_161055|247aa	blich9945A_0164|160315_161055|247aa	cg_4|CHCC5021_2989|60759_61499|247aa	cg_13|CHCC15332_0950|60827_61567|247aa	cg_48|CHCC15337_1375|60727_61467|247aa	cg_22|CHCC14527_2883|19710_20450|247aa	cg_44|CHCC19467_3170|60690_61430|247aa	cg_6|CHCC19468_0084|60727_61467|247aa	cg_42|CHCC5022_3512|9455_10195|247aa	cg_64|CHCC4186_0936|19428_20168|247aa			cg_1|CHCC20333_4189|60692_61432|247aa			cg_13|CHCC20491_4479|60727_61467|247aa	cg_9|CHCC15136_1332|60727_61467|247aa	cg_14|CHCC14817_1616|2506_3246|247aa	cg_14|CHCC12620_3610|60727_61467|247aa	SC10_B2orf00209|160465_161205|247aa	blichBL09_0166|160465_161205|247aa	cg_30|CHCC15381_4507|2652_3392|247aa	cg_27|CHCC20497_3953|19417_20157|247aa	cg_10|CHCC20488_3039|60728_61468|247aa	cg_34|CHCC14523_0577|60691_61431|247aa	cg_23|CHCC20492_3709|60728_61468|247aa	cg_12|CHCC20347_3398|19449_20189|247aa	cg_44|CHCC14820_0888|2506_3246|247aa	cg_29|CHCC20490_1000|60729_61469|247aa	cg_27|CHCC5019_3155|19417_20157|247aa	cg_31|CHCC5023_3640|10982_11722|247aa
OG_4791	OG_4791	OG_4791	OG_4791	OG_4791	BaLi_c01800|161057_161764|236aa	blich9945A_0165|161057_161764|236aa	cg_4|CHCC5021_2990|61501_62208|236aa	cg_13|CHCC15332_0951|61569_62276|236aa	cg_48|CHCC15337_1376|61469_62176|236aa	cg_22|CHCC14527_2882|19001_19708|236aa	cg_44|CHCC19467_3171|61432_62139|236aa	cg_6|CHCC19468_0085|61469_62176|236aa	cg_42|CHCC5022_3511|8746_9453|236aa	cg_64|CHCC4186_0935|18719_19426|236aa			cg_1|CHCC20333_4190|61434_62141|236aa			cg_13|CHCC20491_4480|61469_62176|236aa	cg_9|CHCC15136_1333|61469_62176|236aa	cg_14|CHCC14817_1615|1797_2504|236aa	cg_14|CHCC12620_3611|61469_62176|236aa	SC10_B2orf00210|161207_161914|236aa	blichBL09_0167|161207_161914|236aa	cg_30|CHCC15381_4506|1943_2650|236aa	cg_27|CHCC20497_3952|18708_19415|236aa	cg_10|CHCC20488_3040|61470_62177|236aa	cg_34|CHCC14523_0578|61433_62140|236aa	cg_23|CHCC20492_3710|61470_62177|236aa	cg_12|CHCC20347_3397|18740_19447|236aa	cg_44|CHCC14820_0887|1797_2504|236aa	cg_29|CHCC20490_1001|61471_62178|236aa	cg_27|CHCC5019_3154|18708_19415|236aa	cg_31|CHCC5023_3639|10273_10980|236aa
OG_4790	OG_4790	OG_4790	OG_4790	OG_4790	BaLi_c01810|161761_162681|307aa	blich9945A_0166|161761_162681|307aa	cg_4|CHCC5021_2991|62205_63125|307aa	cg_13|CHCC15332_0952|62273_63193|307aa	cg_48|CHCC15337_1377|62173_63093|307aa	cg_22|CHCC14527_2881|18084_19004|307aa	cg_44|CHCC19467_3172|62136_63056|307aa	cg_6|CHCC19468_0086|62173_63093|307aa	cg_42|CHCC5022_3510|7829_8749|307aa	cg_64|CHCC4186_0934|17802_18722|307aa			cg_1|CHCC20333_4191|62138_63058|307aa			cg_13|CHCC20491_4481|62173_63093|307aa	cg_9|CHCC15136_1334|62173_63093|307aa	cg_14|CHCC14817_1614|880_1800|307aa	cg_14|CHCC12620_3612|62173_63093|307aa	SC10_B2orf00211|161911_162831|307aa	blichBL09_0168|161911_162831|307aa	cg_30|CHCC15381_4505|1026_1946|307aa	cg_27|CHCC20497_3951|17791_18711|307aa	cg_10|CHCC20488_3041|62174_63094|307aa	cg_34|CHCC14523_0579|62137_63057|307aa	cg_23|CHCC20492_3711|62174_63094|307aa	cg_12|CHCC20347_3396|17823_18743|307aa	cg_44|CHCC14820_0886|880_1800|307aa	cg_29|CHCC20490_1002|62175_63095|307aa	cg_27|CHCC5019_3153|17791_18711|307aa	cg_31|CHCC5023_3638|9356_10276|307aa
OG_4789	OG_4789	OG_4789	OG_4789	OG_4789	BaLi_c01820|162734_163036|101aa	blich9945A_0167|162734_162892|53aa	cg_4|CHCC5021_2992|63178_63336|53aa	cg_13|CHCC15332_0953|63246_63404|53aa	cg_48|CHCC15337_1378|63146_63304|53aa	cg_22|CHCC14527_2880|17873_18031|53aa	cg_44|CHCC19467_3173|63109_63267|53aa	cg_6|CHCC19468_0087|63146_63304|53aa	cg_42|CHCC5022_3509|7618_7776|53aa	cg_64|CHCC4186_0933|17591_17749|53aa			cg_1|CHCC20333_4192|63111_63269|53aa			cg_13|CHCC20491_4482|63146_63304|53aa	cg_9|CHCC15136_1335|63146_63304|53aa	cg_14|CHCC14817_1613|669_827|53aa	cg_14|CHCC12620_3613|63146_63304|53aa	SC10_B2orf00212|162884_163042|53aa	blichBL09_0169|162884_163042|53aa	cg_30|CHCC15381_4504|815_973|53aa	cg_27|CHCC20497_3950|17580_17738|53aa	cg_10|CHCC20488_3042|63147_63305|53aa	cg_34|CHCC14523_0580|63110_63268|53aa	cg_23|CHCC20492_3712|63147_63305|53aa	cg_12|CHCC20347_3395|17612_17770|53aa	cg_44|CHCC14820_0885|669_827|53aa	cg_29|CHCC20490_1003|63148_63306|53aa	cg_27|CHCC5019_3152|17580_17738|53aa	cg_31|CHCC5023_3637|9145_9303|53aa
OG_3656	OG_3656	OG_3656	OG_3656	OG_3656	BaLi_c01830|163155_165305|717aa	blich9945A_0168|163155_165305|717aa	cg_4|CHCC5021_2993|63599_65749|717aa	cg_13|CHCC15332_0954|63667_65817|717aa	cg_48|CHCC15337_1379|63567_65717|717aa	cg_22|CHCC14527_2879|15460_17610|717aa	cg_44|CHCC19467_3174|63530_65680|717aa	cg_6|CHCC19468_0088|63567_65717|717aa	cg_42|CHCC5022_3508|7032_7355|108aa	cg_64|CHCC4186_0932|15178_17328|717aa			cg_1|CHCC20333_4193|63532_65682|717aa			cg_13|CHCC20491_4483|63567_65717|717aa	cg_9|CHCC15136_1336|63567_63890|108aa	cg_14|CHCC14817_1612|68_406|113aa	cg_14|CHCC12620_3614|63567_65717|717aa	SC10_B2orf00213|163305_165455|717aa	blichBL09_0170|163305_165455|717aa	cg_30|CHCC15381_4503|34_552|173aa	cg_27|CHCC20497_3949|15167_17317|717aa	cg_10|CHCC20488_3043|63568_65718|717aa	cg_34|CHCC14523_0581|63531_65681|717aa	cg_23|CHCC20492_3713|63568_65718|717aa	cg_12|CHCC20347_3394|15199_17349|717aa	cg_44|CHCC14820_0884|68_406|113aa	cg_29|CHCC20490_1004|63569_65719|717aa	cg_27|CHCC5019_3151|15167_17317|717aa	cg_31|CHCC5023_3636|6732_8882|717aa
OG_3781	OG_3781	OG_3781	OG_3781	OG_3781	BaLi_c01840|165299_168391|1031aa	blich9945A_0169|165299_168391|1031aa	cg_4|CHCC5021_2994|65743_68835|1031aa	cg_13|CHCC15332_0955|65811_68903|1031aa	cg_48|CHCC15337_1380|65711_68803|1031aa	cg_22|CHCC14527_2878|12374_15466|1031aa	cg_44|CHCC19467_3175|65674_68766|1031aa	cg_6|CHCC19468_0089|65711_68803|1031aa	cg_42|CHCC5022_3507|2244_5336|1031aa	cg_64|CHCC4186_0931|12092_15184|1031aa			cg_1|CHCC20333_4194|65676_68768|1031aa			cg_13|CHCC20491_4484|65711_68803|1031aa	cg_46|CHCC15136_2192|1613_4705|1031aa	cg_16|CHCC14817_0170|1613_4705|1031aa	cg_14|CHCC12620_3615|65711_68803|1031aa	SC10_B2orf00215|165449_168541|1031aa	blichBL09_0171|165449_168541|1031aa	cg_58|CHCC15381_1275|12081_15173|1031aa	cg_27|CHCC20497_3948|12081_15173|1031aa	cg_10|CHCC20488_3044|65712_68804|1031aa	cg_34|CHCC14523_0582|65675_68767|1031aa	cg_23|CHCC20492_3714|65712_68804|1031aa	cg_12|CHCC20347_3393|12113_15205|1031aa	cg_55|CHCC14820_1437|12081_15173|1031aa	cg_29|CHCC20490_1005|65713_68805|1031aa	cg_27|CHCC5019_3150|12081_15173|1031aa	cg_31|CHCC5023_3635|3646_6738|1031aa
OG_4114	OG_4114	OG_4114	OG_4114	OG_4114	BaLi_c01850|168575_168790|72aa
OG_3718	OG_3718	OG_3718	OG_3718	OG_3718	BaLi_c01860|168796_172089|1098aa	blich9945A_0170|168796_172089|1098aa	cg_4|CHCC5021_2995|69240_72350|1037aa	cg_13|CHCC15332_0956|69308_72418|1037aa	cg_48|CHCC15337_1381|69208_72501|1098aa	cg_22|CHCC14527_2877|8676_11969|1098aa	cg_44|CHCC19467_3176|69171_72464|1098aa	cg_6|CHCC19468_0090|69208_72318|1037aa	cg_42|CHCC5022_3506|40_1839|600aa	cg_64|CHCC4186_0930|8394_11687|1098aa			cg_1|CHCC20333_4195|69173_72466|1098aa			cg_13|CHCC20491_4485|69208_72501|1098aa	cg_46|CHCC15136_2193|5110_8403|1098aa	cg_16|CHCC14817_0171|5110_8403|1098aa	cg_14|CHCC12620_3616|69208_72501|1098aa	SC10_B2orf00217|168946_172239|1098aa	blichBL09_0172|168946_172239|1098aa	cg_58|CHCC15381_1274|8383_11676|1098aa	cg_27|CHCC20497_3947|8383_11676|1098aa	cg_10|CHCC20488_3045|69209_72502|1098aa	cg_34|CHCC14523_0583|69172_72465|1098aa	cg_23|CHCC20492_3715|69209_72502|1098aa	cg_12|CHCC20347_3392|8415_11708|1098aa	cg_55|CHCC14820_1436|8383_11676|1098aa	cg_29|CHCC20490_1006|69210_72503|1098aa	cg_27|CHCC5019_3149|8383_11676|1098aa	cg_31|CHCC5023_3634|131_3241|1037aa
OG_3860	OG_3860	OG_3860	OG_3860	OG_3860	BaLi_c01870|172219_172425|69aa								cg_40|CHCC5022_2397|8047_8253|69aa	cg_64|CHCC4186_0929|8058_8264|69aa			cg_1|CHCC20333_4196|72596_72802|69aa			cg_13|CHCC20491_4486|72631_72837|69aa	cg_46|CHCC15136_2194|8533_8739|69aa	cg_16|CHCC14817_0172|8533_8739|69aa	cg_14|CHCC12620_3617|72631_72837|69aa	SC10_B2orf00218|172369_172575|69aa	blichBL09_0173|172369_172575|69aa	cg_58|CHCC15381_1273|8047_8253|69aa	cg_27|CHCC20497_3946|8047_8253|69aa	cg_10|CHCC20488_3046|72632_72838|69aa	cg_34|CHCC14523_0584|72595_72801|69aa	cg_23|CHCC20492_3716|72632_72838|69aa	cg_12|CHCC20347_3391|8079_8285|69aa		cg_29|CHCC20490_1007|72633_72839|69aa
OG_4804	OG_4804	OG_4804	OG_4804	OG_4804	BaLi_c01880|172652_173941|430aa	blich9945A_0171|172652_173941|430aa	cg_4|CHCC5021_2996|73096_74385|430aa	cg_13|CHCC15332_0957|73164_74453|430aa	cg_48|CHCC15337_1382|73064_74353|430aa	cg_22|CHCC14527_2876|6824_8113|430aa	cg_44|CHCC19467_3177|73027_74316|430aa	cg_6|CHCC19468_0091|73064_74353|430aa	cg_40|CHCC5022_2396|6531_7820|430aa	cg_64|CHCC4186_0928|6542_7831|430aa			cg_1|CHCC20333_4197|73029_74318|430aa			cg_13|CHCC20491_4487|73064_74353|430aa	cg_46|CHCC15136_2195|8966_10255|430aa	cg_16|CHCC14817_0173|8966_10255|430aa	cg_14|CHCC12620_3618|73064_74353|430aa	SC10_B2orf00219|172802_174091|430aa	blichBL09_0174|172802_174091|430aa	cg_58|CHCC15381_1272|6531_7820|430aa	cg_27|CHCC20497_3945|6531_7820|430aa	cg_10|CHCC20488_3047|73065_74354|430aa	cg_34|CHCC14523_0585|73028_74317|430aa	cg_23|CHCC20492_3717|73065_74354|430aa	cg_12|CHCC20347_3390|6563_7852|430aa	cg_55|CHCC14820_1435|6531_7820|430aa	cg_29|CHCC20490_1008|73066_74355|430aa	cg_27|CHCC5019_3148|6531_7820|430aa	cg_58|CHCC5023_4480|6531_7820|430aa
urease
OG_4445	OG_4445	OG_4445	OG_4445	OG_4445	BaLi_c20330|1985786_1986730|315aa	blich9945A_2051|1985786_1986730|315aa	cg_8|CHCC5021_1766|174727_175671|315aa	cg_20|CHCC15332_4032|121547_122491|315aa	cg_17|CHCC15337_2735|39495_40439|315aa	cg_90|CHCC14527_1309|39495_40439|315aa	cg_8|CHCC19467_3996|180800_181744|315aa	cg_4|CHCC19468_1668|481913_482857|315aa	cg_81|CHCC5022_3594|6933_7169|79aa	cg_5|CHCC4186_2272|6933_7877|315aa	cg_1|CHCC20372_1047|179027_179971|315aa	cg_8|CHCC5027_2454|408791_409735|315aa	cg_16|CHCC20333_4458|146457_147401|315aa	cg_10|CHCC20331_0202|6690_7634|315aa	cg_17|CHCC20348_0009|7205_8149|315aa	cg_12|CHCC20491_0330|21190_22134|315aa	cg_33|CHCC15136_0649|107436_108380|315aa	cg_9|CHCC14817_3330|188926_189870|315aa	cg_1|CHCC12620_1996|989936_990880|315aa	SC10_B2orf03007|2008837_2009781|315aa	blichBL09_2102|2008837_2009781|315aa	cg_23|CHCC15381_4704|7536_8501|322aa	cg_8|CHCC20497_2628|148013_148957|315aa	cg_1|CHCC20488_4105|22787_23731|315aa	cg_3|CHCC14523_0796|22787_23731|315aa	cg_7|CHCC20492_0966|485052_485996|315aa	cg_19|CHCC20347_0263|209503_210468|322aa	cg_43|CHCC14820_1210|5067_6011|315aa	cg_6|CHCC20490_1755|165210_166154|315aa	cg_22|CHCC5019_0089|35035_35979|315aa	cg_42|CHCC5023_3791|5067_6011|315aa	cg_9|CHCC14814_0572|55565_56509|315aa		cg_14|CHCC20375_1211|31696_32640|315aa
OG_4681	OG_4681	OG_4681	OG_4681	OG_4681		blich9945A_2052|1986703_1986831|43aa	cg_8|CHCC5021_1765|174626_174754|43aa	cg_20|CHCC15332_4031|121446_121574|43aa	cg_17|CHCC15337_2734|39394_39522|43aa	cg_90|CHCC14527_1308|39394_39522|43aa	cg_8|CHCC19467_3995|180699_180827|43aa	cg_4|CHCC19468_1669|482830_482958|43aa	cg_5|CHCC5022_1044|246_374|43aa	cg_5|CHCC4186_2273|7850_7978|43aa	cg_1|CHCC20372_1046|178926_179054|43aa	cg_8|CHCC5027_2455|409708_409836|43aa	cg_16|CHCC20333_4459|147374_147502|43aa	cg_10|CHCC20331_0203|7607_7735|43aa	cg_17|CHCC20348_0010|8122_8250|43aa	cg_12|CHCC20491_0331|22107_22235|43aa	cg_33|CHCC15136_0650|108353_108481|43aa	cg_9|CHCC14817_3329|188825_188953|43aa	cg_1|CHCC12620_1997|990853_990981|43aa	SC10_B2orf03008|2009754_2009882|43aa	blichBL09_2103|2009754_2009882|43aa	cg_23|CHCC15381_4705|8474_8602|43aa	cg_8|CHCC20497_2627|147912_148040|43aa	cg_1|CHCC20488_4104|22686_22814|43aa	cg_3|CHCC14523_0795|22686_22814|43aa	cg_7|CHCC20492_0967|485969_486097|43aa	cg_19|CHCC20347_0262|209402_209530|43aa	cg_43|CHCC14820_1211|5984_6112|43aa	cg_6|CHCC20490_1754|165109_165237|43aa	cg_22|CHCC5019_0088|34934_35062|43aa	cg_42|CHCC5023_3792|5984_6112|43aa	cg_9|CHCC14814_0573|56482_56610|43aa
OG_4422	OG_4422	OG_4422	OG_4422	OG_4422	BaLi_c20340|1986971_1987273|101aa	blich9945A_2053|1986971_1987273|101aa	cg_8|CHCC5021_1764|174184_174453|90aa	cg_20|CHCC15332_4030|121004_121306|101aa	cg_17|CHCC15337_2733|38952_39254|101aa	cg_90|CHCC14527_1307|38952_39254|101aa	cg_8|CHCC19467_3994|180257_180559|101aa	cg_4|CHCC19468_1670|483098_483400|101aa	cg_5|CHCC5022_1045|681_815|45aa	cg_5|CHCC4186_2274|8285_8419|45aa	cg_1|CHCC20372_1045|178484_178618|45aa	cg_8|CHCC5027_2456|410063_410278|72aa	cg_16|CHCC20333_4460|147729_147944|72aa	cg_10|CHCC20331_0204|7875_8177|101aa	cg_17|CHCC20348_0011|8390_8692|101aa	cg_12|CHCC20491_0332|22375_22677|101aa	cg_33|CHCC15136_0651|108789_108923|45aa	cg_9|CHCC14817_3328|188383_188517|45aa	cg_1|CHCC12620_1998|991289_991423|45aa	SC10_B2orf03009|2010190_2010324|45aa	blichBL09_2104|2010022_2010324|101aa	cg_23|CHCC15381_4706|8909_9043|45aa	cg_8|CHCC20497_2626|147470_147739|90aa	cg_1|CHCC20488_4103|22244_22378|45aa	cg_3|CHCC14523_0794|22244_22378|45aa	cg_7|CHCC20492_0968|486405_486539|45aa	cg_19|CHCC20347_0261|208961_209095|45aa	cg_43|CHCC14820_1212|6339_6554|72aa	cg_6|CHCC20490_1753|164667_164801|45aa	cg_22|CHCC5019_0087|34492_34707|72aa	cg_42|CHCC5023_3793|6339_6554|72aa	cg_9|CHCC14814_0574|56783_57052|90aa		cg_14|CHCC20375_1213|33202_33336|45aa
OG_4421	OG_4421	OG_4421	OG_4421	OG_4421	BaLi_c20350|1987295_1987621|109aa	blich9945A_2054|1987295_1987621|109aa	cg_8|CHCC5021_1763|173836_174162|109aa	cg_20|CHCC15332_4029|120656_120982|109aa	cg_17|CHCC15337_2732|38604_38930|109aa	cg_90|CHCC14527_1306|38604_38930|109aa	cg_8|CHCC19467_3993|179909_180235|109aa	cg_4|CHCC19468_1671|483422_483748|109aa	cg_5|CHCC5022_1046|837_1163|109aa	cg_5|CHCC4186_2275|8441_8767|109aa	cg_1|CHCC20372_1044|178136_178462|109aa	cg_8|CHCC5027_2457|410300_410626|109aa	cg_16|CHCC20333_4461|147966_148292|109aa	cg_10|CHCC20331_0205|8199_8525|109aa	cg_17|CHCC20348_0012|8714_9040|109aa	cg_12|CHCC20491_0333|22699_23025|109aa	cg_33|CHCC15136_0652|108945_109271|109aa	cg_9|CHCC14817_3327|188035_188361|109aa	cg_1|CHCC12620_1999|991445_991771|109aa	SC10_B2orf03011|2010346_2010672|109aa	blichBL09_2105|2010346_2010672|109aa	cg_23|CHCC15381_4707|9065_9391|109aa	cg_8|CHCC20497_2625|147122_147448|109aa	cg_1|CHCC20488_4102|21896_22222|109aa	cg_3|CHCC14523_0793|21896_22222|109aa	cg_7|CHCC20492_0969|486561_486887|109aa	cg_19|CHCC20347_0260|208613_208939|109aa	cg_43|CHCC14820_1213|6576_6902|109aa	cg_6|CHCC20490_1752|164319_164645|109aa	cg_22|CHCC5019_0086|34144_34470|109aa	cg_42|CHCC5023_3794|6576_6902|109aa	cg_9|CHCC14814_0575|57074_57400|109aa		cg_14|CHCC20375_1214|33358_33684|109aa
OG_4420	OG_4420	OG_4420	OG_4420	OG_4420	BaLi_c20360|1987618_1989330|571aa	blich9945A_2055|1987618_1989330|571aa	cg_8|CHCC5021_1762|172127_173839|571aa	cg_20|CHCC15332_4028|118947_120659|571aa	cg_17|CHCC15337_2731|36895_38607|571aa	cg_90|CHCC14527_1305|36895_38607|571aa	cg_8|CHCC19467_3992|178200_179912|571aa	cg_4|CHCC19468_1672|483745_485457|571aa	cg_5|CHCC5022_1047|1160_2872|571aa	cg_5|CHCC4186_2276|8764_10476|571aa	cg_1|CHCC20372_1043|176427_178139|571aa	cg_8|CHCC5027_2458|410623_412335|571aa	cg_16|CHCC20333_4462|148289_150001|571aa	cg_10|CHCC20331_0206|8522_10234|571aa	cg_17|CHCC20348_0013|9037_10749|571aa	cg_12|CHCC20491_0334|23022_24734|571aa	cg_33|CHCC15136_0653|109268_110980|571aa	cg_9|CHCC14817_3326|186326_188038|571aa	cg_1|CHCC12620_2000|991768_993480|571aa	SC10_B2orf03012|2010669_2012381|571aa	blichBL09_2106|2010669_2012381|571aa	cg_23|CHCC15381_4708|9400_11100|567aa	cg_8|CHCC20497_2624|145413_147125|571aa	cg_1|CHCC20488_4101|20187_21899|571aa	cg_3|CHCC14523_0792|20187_21899|571aa	cg_7|CHCC20492_0970|486884_488596|571aa	cg_19|CHCC20347_0259|206904_208604|567aa	cg_43|CHCC14820_1214|6899_8611|571aa	cg_6|CHCC20490_1751|162610_164310|567aa	cg_22|CHCC5019_0085|32435_34147|571aa	cg_42|CHCC5023_3795|6899_8611|571aa	cg_9|CHCC14814_0576|57409_59109|567aa		cg_14|CHCC20375_1215|33681_35393|571aa
OG_4444	OG_4444	OG_4444	OG_4444	OG_4444	BaLi_c20370|1989341_1989796|152aa	blich9945A_2056|1989341_1989796|152aa	cg_8|CHCC5021_1761|171661_172116|152aa	cg_20|CHCC15332_4027|118481_118936|152aa	cg_17|CHCC15337_2730|36429_36884|152aa	cg_90|CHCC14527_1304|36429_36884|152aa	cg_8|CHCC19467_3991|177734_178189|152aa	cg_4|CHCC19468_1673|485468_485923|152aa	cg_5|CHCC5022_1048|2883_3338|152aa	cg_5|CHCC4186_2277|10487_10942|152aa	cg_1|CHCC20372_1042|175961_176416|152aa	cg_8|CHCC5027_2459|412346_412801|152aa	cg_16|CHCC20333_4463|150012_150467|152aa	cg_10|CHCC20331_0207|10245_10700|152aa	cg_17|CHCC20348_0014|10760_11215|152aa	cg_12|CHCC20491_0335|24745_25200|152aa	cg_33|CHCC15136_0654|110991_111446|152aa	cg_9|CHCC14817_3325|185860_186315|152aa	cg_1|CHCC12620_2001|993491_993946|152aa	SC10_B2orf03013|2012392_2012847|152aa	blichBL09_2107|2012392_2012847|152aa	cg_23|CHCC15381_4709|11111_11566|152aa	cg_8|CHCC20497_2623|144947_145402|152aa	cg_1|CHCC20488_4100|19721_20176|152aa	cg_3|CHCC14523_0791|19721_20176|152aa	cg_7|CHCC20492_0971|488607_489062|152aa	cg_19|CHCC20347_0258|206438_206893|152aa	cg_43|CHCC14820_1215|8622_9077|152aa	cg_6|CHCC20490_1750|162144_162599|152aa	cg_22|CHCC5019_0084|31969_32424|152aa	cg_42|CHCC5023_3796|8622_9077|152aa	cg_9|CHCC14814_0577|59120_59575|152aa		cg_14|CHCC20375_1216|35404_35859|152aa
OG_4443	OG_4443	OG_4443	OG_4443	OG_4443	BaLi_c20380|1989789_1990472|228aa	blich9945A_2057|1989789_1990472|228aa	cg_8|CHCC5021_1760|170985_171668|228aa	cg_20|CHCC15332_4026|117805_118488|228aa	cg_17|CHCC15337_2729|35753_36436|228aa	cg_90|CHCC14527_1303|35753_36436|228aa	cg_8|CHCC19467_3990|177058_177741|228aa	cg_4|CHCC19468_1674|485916_486599|228aa	cg_5|CHCC5022_1049|3331_4014|228aa	cg_5|CHCC4186_2278|10935_11618|228aa	cg_1|CHCC20372_1041|175285_175968|228aa	cg_8|CHCC5027_2460|412794_413477|228aa	cg_16|CHCC20333_4464|150460_151143|228aa	cg_10|CHCC20331_0208|10693_11376|228aa	cg_17|CHCC20348_0015|11208_11891|228aa	cg_12|CHCC20491_0336|25193_25876|228aa	cg_33|CHCC15136_0655|111439_112122|228aa	cg_9|CHCC14817_3324|185184_185867|228aa	cg_1|CHCC12620_2002|993939_994622|228aa	SC10_B2orf03014|2012840_2013523|228aa	blichBL09_2108|2012840_2013523|228aa	cg_23|CHCC15381_4710|11559_12242|228aa	cg_8|CHCC20497_2622|144271_144954|228aa	cg_1|CHCC20488_4099|19045_19728|228aa	cg_3|CHCC14523_0790|19045_19728|228aa	cg_7|CHCC20492_0972|489055_489738|228aa	cg_19|CHCC20347_0257|205762_206445|228aa	cg_43|CHCC14820_1216|9070_9753|228aa	cg_6|CHCC20490_1749|161468_162151|228aa	cg_22|CHCC5019_0083|31293_31976|228aa	cg_42|CHCC5023_3797|9070_9753|228aa	cg_9|CHCC14814_0578|59568_60251|228aa		cg_14|CHCC20375_1217|35852_36535|228aa
OG_4442	OG_4442	OG_4442	OG_4442	OG_4442	BaLi_c20390|1990493_1991104|204aa	blich9945A_2058|1990544_1991104|187aa	cg_8|CHCC5021_1759|170353_170964|204aa	cg_20|CHCC15332_4025|117173_117733|187aa	cg_17|CHCC15337_2728|35121_35732|204aa	cg_90|CHCC14527_1302|35121_35681|187aa	cg_8|CHCC19467_3989|176426_176986|187aa	cg_4|CHCC19468_1675|486671_487231|187aa	cg_5|CHCC5022_1050|4086_4646|187aa	cg_5|CHCC4186_2279|11690_12250|187aa	cg_1|CHCC20372_1040|174652_175212|187aa	cg_8|CHCC5027_2461|413549_414109|187aa	cg_16|CHCC20333_4465|151215_151775|187aa	cg_10|CHCC20331_0209|11448_12008|187aa	cg_17|CHCC20348_0016|11913_12524|204aa	cg_12|CHCC20491_0337|25948_26508|187aa	cg_33|CHCC15136_0656|112194_112754|187aa	cg_9|CHCC14817_3323|184552_185112|187aa	cg_1|CHCC12620_2003|994694_995254|187aa	SC10_B2orf03015|2013595_2014155|187aa	blichBL09_2109|2013595_2014155|187aa	cg_23|CHCC15381_4711|12314_12874|187aa	cg_8|CHCC20497_2621|143639_144250|204aa	cg_1|CHCC20488_4098|18413_18973|187aa	cg_3|CHCC14523_0789|18413_18973|187aa	cg_7|CHCC20492_0973|489810_490370|187aa	cg_19|CHCC20347_0256|205130_205690|187aa	cg_43|CHCC14820_1217|9826_10386|187aa	cg_6|CHCC20490_1748|160835_161395|187aa	cg_22|CHCC5019_0082|30660_31220|187aa	cg_42|CHCC5023_3798|9826_10386|187aa	cg_9|CHCC14814_0580|60458_60883|142aa		cg_14|CHCC20375_1218|36608_37168|187aa
OG_4441	OG_4441	OG_4441	OG_4441	OG_4441	BaLi_c20400|1991106_1991930|275aa	blich9945A_2059|1991106_1991930|275aa	cg_8|CHCC5021_1758|169527_170351|275aa	cg_20|CHCC15332_4024|116347_117171|275aa	cg_17|CHCC15337_2727|34295_35119|275aa	cg_90|CHCC14527_1301|34295_35119|275aa	cg_8|CHCC19467_3988|175600_176424|275aa	cg_4|CHCC19468_1676|487233_488057|275aa	cg_5|CHCC5022_1051|4648_5472|275aa	cg_5|CHCC4186_2280|12252_13076|275aa	cg_1|CHCC20372_1039|173826_174650|275aa	cg_8|CHCC5027_2462|414111_414935|275aa	cg_16|CHCC20333_4466|151777_152601|275aa	cg_10|CHCC20331_0210|12010_12834|275aa	cg_17|CHCC20348_0017|12526_13350|275aa	cg_12|CHCC20491_0338|26510_27334|275aa	cg_33|CHCC15136_0657|112756_113580|275aa	cg_9|CHCC14817_3322|183726_184550|275aa	cg_1|CHCC12620_2004|995256_996080|275aa	SC10_B2orf03016|2014157_2014981|275aa	blichBL09_2110|2014157_2014981|275aa	cg_23|CHCC15381_4713|13062_13700|213aa	cg_8|CHCC20497_2620|142813_143637|275aa	cg_1|CHCC20488_4097|17587_18411|275aa	cg_3|CHCC14523_0788|17587_18411|275aa	cg_7|CHCC20492_0974|490372_491196|275aa	cg_19|CHCC20347_0255|204304_205128|275aa	cg_43|CHCC14820_1218|10388_11212|275aa	cg_6|CHCC20490_1747|160009_160833|275aa	cg_22|CHCC5019_0081|29834_30658|275aa	cg_42|CHCC5023_3799|10388_11212|275aa	cg_9|CHCC14814_0581|60885_61709|275aa		cg_14|CHCC20375_1219|37170_37994|275aa
OG_4440	OG_4440	OG_4440	OG_4440	OG_4440	BaLi_c20410|1991996_1992688|231aa	blich9945A_2060|1991996_1992688|231aa	cg_8|CHCC5021_1757|168769_169461|231aa	cg_20|CHCC15332_4023|115589_116281|231aa	cg_17|CHCC15337_2726|33537_34229|231aa	cg_90|CHCC14527_1300|33537_34229|231aa	cg_8|CHCC19467_3987|174842_175534|231aa	cg_4|CHCC19468_1677|488123_488815|231aa	cg_5|CHCC5022_1052|5538_6230|231aa	cg_5|CHCC4186_2281|13142_13834|231aa	cg_1|CHCC20372_1038|173062_173754|231aa	cg_8|CHCC5027_2463|415001_415693|231aa	cg_16|CHCC20333_4467|152673_153365|231aa	cg_10|CHCC20331_0211|12900_13592|231aa	cg_17|CHCC20348_0018|13422_14114|231aa	cg_12|CHCC20491_0339|27406_28098|231aa	cg_33|CHCC15136_0658|113652_114344|231aa	cg_9|CHCC14817_3321|182962_183654|231aa	cg_1|CHCC12620_2005|996152_996844|231aa	SC10_B2orf03017|2015053_2015745|231aa	blichBL09_2111|2015053_2015745|231aa	cg_23|CHCC15381_4714|13766_14458|231aa	cg_8|CHCC20497_2619|142049_142741|231aa	cg_1|CHCC20488_4096|16823_17515|231aa	cg_3|CHCC14523_0787|16823_17515|231aa	cg_7|CHCC20492_0975|491268_491960|231aa	cg_19|CHCC20347_0254|203546_204238|231aa	cg_43|CHCC14820_1219|11283_11975|231aa	cg_6|CHCC20490_1746|159246_159938|231aa	cg_22|CHCC5019_0080|29071_29763|231aa	cg_42|CHCC5023_3800|11283_11975|231aa	cg_9|CHCC14814_0582|61782_62474|231aa		cg_14|CHCC20375_1220|38067_38759|231aa
bacitracin biosynthesis
OG_4509	OG_4509	OG_4509	OG_4509	OG_4509	BaLi_c26210|2574681_2575292|204aa	blich9945A_2685|2574681_2575292|204aa	cg_15|CHCC5021_4011|56218_56829|204aa	cg_36|CHCC15332_2136|30141_30752|204aa	cg_30|CHCC15337_3363|29430_30041|204aa	cg_56|CHCC14527_0003|1375_1986|204aa	cg_37|CHCC19467_2847|56218_56829|204aa	cg_15|CHCC19468_4277|20085_20696|204aa	cg_6|CHCC5022_0853|19989_20600|204aa	cg_23|CHCC4186_1762|157843_158454|204aa	cg_8|CHCC20372_4069|768266_768877|204aa	cg_35|CHCC5027_4544|93957_94568|204aa	cg_6|CHCC20333_2017|214171_214782|204aa	cg_13|CHCC20331_1866|20265_20876|204aa	cg_5|CHCC20348_1007|158104_158715|204aa	cg_2|CHCC20491_1504|733047_733658|204aa	cg_10|CHCC15136_1740|19585_20196|204aa	cg_4|CHCC14817_4403|300084_300695|204aa	cg_7|CHCC12620_4154|511522_512133|204aa	SC10_B2orf03926|2594021_2594632|204aa	blichBL09_2736|2594021_2594632|204aa	cg_19|CHCC15381_2586|78824_79435|204aa	cg_6|CHCC20497_1941|378540_379151|204aa	cg_13|CHCC20488_0402|31776_32387|204aa	cg_28|CHCC14523_0007|20911_21522|204aa	cg_5|CHCC20492_2441|378540_379151|204aa	cg_11|CHCC20347_2421|94936_95547|204aa	cg_24|CHCC14820_1959|56457_57068|204aa	cg_32|CHCC20490_1440|19990_20601|204aa	cg_20|CHCC5019_3433|19929_20540|204aa	cg_30|CHCC5023_2263|20083_20694|204aa	cg_19|CHCC14814_1995|20138_20749|204aa		cg_108|CHCC20375_0017|20173_20784|204aa
OG_4508	OG_4508	OG_4508	OG_4508	OG_4508	BaLi_c26220|2575413_2576147|245aa	blich9945A_2686|2575413_2576147|245aa	cg_15|CHCC5021_4012|56950_57684|245aa	cg_36|CHCC15332_2135|29286_30020|245aa	cg_30|CHCC15337_3364|30162_30896|245aa	cg_56|CHCC14527_0002|520_1254|245aa	cg_37|CHCC19467_2848|56950_57684|245aa	cg_15|CHCC19468_4276|19230_19964|245aa	cg_6|CHCC5022_0852|19181_19867|229aa	cg_23|CHCC4186_1763|158576_159262|229aa	cg_8|CHCC20372_4068|767410_768144|245aa	cg_35|CHCC5027_4543|93149_93835|229aa	cg_6|CHCC20333_2018|214904_215638|245aa	cg_13|CHCC20331_1865|19457_20143|229aa	cg_5|CHCC20348_1008|158837_159523|229aa	cg_2|CHCC20491_1503|732239_732925|229aa	cg_10|CHCC15136_1741|20318_21004|229aa	cg_4|CHCC14817_4404|300817_301503|229aa	cg_7|CHCC12620_4153|510714_511400|229aa	SC10_B2orf03928|2594754_2595440|229aa	blichBL09_2737|2594754_2595440|229aa	cg_19|CHCC15381_2585|78016_78702|229aa	cg_6|CHCC20497_1942|379273_379959|229aa	cg_13|CHCC20488_0401|30968_31654|229aa	cg_28|CHCC14523_0006|20103_20789|229aa	cg_5|CHCC20492_2442|379273_379959|229aa	cg_11|CHCC20347_2422|95668_96402|245aa	cg_24|CHCC14820_1960|57189_57923|245aa	cg_32|CHCC20490_1439|19135_19869|245aa	cg_20|CHCC5019_3432|19074_19808|245aa	cg_30|CHCC5023_2262|19228_19962|245aa	cg_19|CHCC14814_1994|19330_20016|229aa		cg_108|CHCC20375_0016|19293_20027|245aa
OG_4507	OG_4507	OG_4507	OG_4507	OG_4507	BaLi_c26230|2576140_2577081|314aa	blich9945A_2687|2576140_2577060|307aa	cg_15|CHCC5021_4013|57677_58597|307aa	cg_36|CHCC15332_2134|28373_29293|307aa	cg_30|CHCC15337_3365|30889_31809|307aa	cg_56|CHCC14527_0001|15_527|171aa	cg_37|CHCC19467_2849|57677_58561|295aa	cg_15|CHCC19468_4275|18353_19237|295aa	cg_6|CHCC5022_0851|18220_19140|307aa	cg_23|CHCC4186_1764|159303_160223|307aa	cg_8|CHCC20372_4067|766497_767417|307aa	cg_35|CHCC5027_4542|92188_93108|307aa	cg_6|CHCC20333_2019|215631_216551|307aa	cg_13|CHCC20331_1864|18496_19416|307aa	cg_5|CHCC20348_1009|159564_160484|307aa	cg_2|CHCC20491_1502|731278_732198|307aa	cg_10|CHCC15136_1742|21045_21965|307aa	cg_4|CHCC14817_4405|301544_302464|307aa	cg_7|CHCC12620_4152|509753_510673|307aa	SC10_B2orf03930|2595481_2596401|307aa	blichBL09_2738|2595481_2596401|307aa	cg_19|CHCC15381_2584|77091_77975|295aa	cg_6|CHCC20497_1943|380000_380884|295aa	cg_13|CHCC20488_0400|30007_30927|307aa	cg_28|CHCC14523_0005|19142_20062|307aa	cg_5|CHCC20492_2443|380000_380920|307aa	cg_11|CHCC20347_2423|96395_97315|307aa	cg_24|CHCC14820_1961|57916_58836|307aa	cg_32|CHCC20490_1438|18222_19142|307aa	cg_20|CHCC5019_3431|18197_19081|295aa	cg_30|CHCC5023_2261|18315_19235|307aa	cg_19|CHCC14814_1993|18369_19289|307aa		cg_108|CHCC20375_0015|18380_19300|307aa
OG_4506	OG_4506	OG_4506	OG_4506	OG_4506	BaLi_c26240|2577140_2578174|345aa	blich9945A_2688|2577140_2578174|345aa	cg_15|CHCC5021_4014|58677_59711|345aa	cg_36|CHCC15332_2133|27259_28293|345aa	cg_30|CHCC15337_3366|31889_32923|345aa	cg_41|CHCC14527_3471|27259_28293|345aa	cg_37|CHCC19467_2850|58677_59711|345aa	cg_15|CHCC19468_4274|17203_18237|345aa	cg_6|CHCC5022_0850|17106_18140|345aa	cg_23|CHCC4186_1765|160303_161337|345aa	cg_8|CHCC20372_4066|765383_766417|345aa	cg_35|CHCC5027_4541|91074_92108|345aa	cg_6|CHCC20333_2020|216631_217665|345aa	cg_13|CHCC20331_1863|17382_18416|345aa	cg_5|CHCC20348_1010|160564_161598|345aa	cg_2|CHCC20491_1501|730164_731198|345aa	cg_10|CHCC15136_1743|22045_23079|345aa	cg_4|CHCC14817_4406|302544_303578|345aa	cg_7|CHCC12620_4151|508639_509673|345aa	SC10_B2orf03931|2596481_2597515|345aa	blichBL09_2739|2596481_2597515|345aa	cg_19|CHCC15381_2583|75941_76975|345aa	cg_6|CHCC20497_1944|381000_382034|345aa	cg_13|CHCC20488_0399|28893_29927|345aa	cg_28|CHCC14523_0004|18028_19062|345aa	cg_5|CHCC20492_2444|381000_382034|345aa	cg_11|CHCC20347_2424|97395_98429|345aa	cg_24|CHCC14820_1962|58916_59950|345aa	cg_32|CHCC20490_1437|17108_18142|345aa	cg_20|CHCC5019_3430|17047_18081|345aa	cg_30|CHCC5023_2260|17201_18235|345aa	cg_19|CHCC14814_1992|17255_18289|345aa		cg_108|CHCC20375_0014|17266_18300|345aa
OG_4505	OG_4505	OG_4505	OG_4505	OG_4505	BaLi_c26250|2578161_2578877|239aa	blich9945A_2689|2578161_2578877|239aa	cg_15|CHCC5021_4015|59698_60414|239aa	cg_36|CHCC15332_2132|26556_27272|239aa	cg_30|CHCC15337_3367|32910_33626|239aa	cg_41|CHCC14527_3470|26556_27272|239aa	cg_37|CHCC19467_2851|59698_60414|239aa	cg_15|CHCC19468_4273|16500_17216|239aa	cg_6|CHCC5022_0849|16403_17119|239aa	cg_23|CHCC4186_1766|161324_162040|239aa	cg_8|CHCC20372_4065|764680_765396|239aa	cg_35|CHCC5027_4540|90371_91087|239aa	cg_6|CHCC20333_2021|217652_218368|239aa	cg_13|CHCC20331_1862|16679_17395|239aa	cg_5|CHCC20348_1011|161585_162301|239aa	cg_2|CHCC20491_1500|729461_730177|239aa	cg_10|CHCC15136_1744|23066_23782|239aa	cg_4|CHCC14817_4407|303565_304281|239aa	cg_7|CHCC12620_4150|507936_508652|239aa	SC10_B2orf03932|2597502_2598218|239aa	blichBL09_2740|2597502_2598218|239aa	cg_19|CHCC15381_2582|75238_75954|239aa	cg_6|CHCC20497_1945|382021_382737|239aa	cg_13|CHCC20488_0398|28190_28906|239aa	cg_28|CHCC14523_0003|17325_18041|239aa	cg_5|CHCC20492_2445|382021_382737|239aa	cg_11|CHCC20347_2425|98416_99132|239aa	cg_24|CHCC14820_1963|59937_60653|239aa	cg_32|CHCC20490_1436|16405_17121|239aa	cg_20|CHCC5019_3429|16344_17060|239aa	cg_30|CHCC5023_2259|16498_17214|239aa	cg_19|CHCC14814_1991|16552_17268|239aa		cg_108|CHCC20375_0013|16563_17279|239aa
OG_4722	OG_4722	OG_4722	OG_4722	OG_4722		blich9945A_2690|2578883_2579002|40aa	cg_15|CHCC5021_4016|60420_60539|40aa	cg_36|CHCC15332_2131|26431_26550|40aa	cg_30|CHCC15337_3368|33632_33751|40aa	cg_41|CHCC14527_3469|26431_26550|40aa	cg_37|CHCC19467_2852|60420_60539|40aa	cg_15|CHCC19468_4272|16375_16494|40aa	cg_6|CHCC5022_0848|16278_16397|40aa	cg_23|CHCC4186_1767|162046_162165|40aa	cg_8|CHCC20372_4064|764555_764674|40aa	cg_35|CHCC5027_4539|90246_90365|40aa	cg_6|CHCC20333_2022|218374_218493|40aa	cg_13|CHCC20331_1861|16554_16673|40aa	cg_5|CHCC20348_1012|162307_162426|40aa	cg_2|CHCC20491_1499|729336_729455|40aa	cg_10|CHCC15136_1745|23788_23907|40aa	cg_4|CHCC14817_4408|304287_304406|40aa	cg_7|CHCC12620_4149|507811_507930|40aa	SC10_B2orf03934|2598224_2598343|40aa	blichBL09_2741|2598224_2598343|40aa	cg_19|CHCC15381_2581|75113_75232|40aa			cg_28|CHCC14523_0002|17200_17319|40aa	cg_5|CHCC20492_2446|382743_382862|40aa	cg_11|CHCC20347_2426|99138_99257|40aa	cg_24|CHCC14820_1964|60659_60778|40aa	cg_32|CHCC20490_1435|16280_16399|40aa	cg_20|CHCC5019_3428|16219_16338|40aa	cg_30|CHCC5023_2258|16373_16492|40aa	cg_19|CHCC14814_1990|16427_16546|40aa
OG_1	OG_1	OG_1	OG_1	OG_1	BaLi_c26260|2579036_2598115|6360aa	blich9945A_2691|2579036_2598115|6360aa	cg_15|CHCC5021_4017|60573_76889|5439aa	cg_36|CHCC15332_2130|7318_26397|6360aa	cg_30|CHCC15337_3369|33785_50101|5439aa	cg_41|CHCC14527_3468|7318_26397|6360aa	cg_37|CHCC19467_2853|60573_76889|5439aa	cg_15|CHCC19468_4271|25_16341|5439aa	cg_6|CHCC5022_0847|21_16244|5408aa	cg_23|CHCC4186_1768|162199_163971|591aa	cg_8|CHCC20372_4063|745442_764521|6360aa	cg_35|CHCC5027_4538|71133_90212|6360aa	cg_6|CHCC20333_2023|218527_237606|6360aa	cg_13|CHCC20331_1860|6_16520|5505aa	cg_5|CHCC20348_1013|162460_178974|5505aa	cg_2|CHCC20491_1498|710223_729302|6360aa	cg_10|CHCC15136_1746|23941_43020|6360aa	cg_4|CHCC14817_4409|304440_323519|6360aa	cg_7|CHCC12620_4148|488698_507777|6360aa	SC10_B2orf03937|2598377_2617456|6360aa	blichBL09_2742|2598377_2617456|6360aa	cg_19|CHCC15381_2580|56000_75079|6360aa	cg_6|CHCC20497_1947|382896_399410|5505aa	cg_13|CHCC20488_0396|8952_28031|6360aa	cg_30|CHCC14523_1989|1840_9534|2565aa cg_40|CHCC14523_4508|16_4239|1408aa cg_1|CHCC14523_1884|470673_477839|2389aa cg_30|CHCC14523_1990|9561_13811|1417aa cg_25|CHCC14523_4290|71_4357|1429aa	cg_5|CHCC20492_2447|382896_399410|5505aa	cg_11|CHCC20347_2427|99291_118370|6360aa	cg_24|CHCC14820_1965|60812_79891|6360aa	cg_32|CHCC20490_1434|104_16246|5381aa	cg_20|CHCC5019_3427|43_16185|5381aa	cg_30|CHCC5023_2257|23_16339|5439aa	cg_19|CHCC14814_1989|77_16393|5439aa		cg_108|CHCC20375_0011|88_16404|5439aa
OG_1	OG_1	OG_1	OG_1	OG_1	BaLi_c26270|2598220_2606043|2608aa	blich9945A_2692|2598220_2606028|2603aa	cg_11|CHCC5021_2304|541_8349|2603aa	cg_36|CHCC15332_2129|26_7213|2396aa		cg_41|CHCC14527_3467|26_7213|2396aa		cg_28|CHCC19468_4270|541_8349|2603aa	cg_72|CHCC5022_0846|445_8253|2603aa	cg_54|CHCC4186_2463|2129_9937|2603aa	cg_8|CHCC20372_4062|737520_745328|2603aa	cg_35|CHCC5027_4537|63211_71019|2603aa	cg_6|CHCC20333_2024|237720_245528|2603aa	cg_20|CHCC20331_0003|717_8525|2603aa	cg_44|CHCC20348_2404|829_8637|2603aa	cg_2|CHCC20491_1497|702301_710109|2603aa	cg_10|CHCC15136_1747|43134_50942|2603aa	cg_4|CHCC14817_4410|323633_331441|2603aa	cg_7|CHCC12620_4147|480776_488584|2603aa	SC10_B2orf03938|2617570_2625378|2603aa	blichBL09_2743|2617570_2625378|2603aa	cg_19|CHCC15381_2579|48078_55886|2603aa	cg_7|CHCC20497_3059|2288_10096|2603aa	cg_13|CHCC20488_0395|1030_8838|2603aa	cg_10|CHCC14523_3438|73049_80857|2603aa	cg_30|CHCC20492_3632|775_8583|2603aa	cg_11|CHCC20347_2428|118484_126292|2603aa	cg_24|CHCC14820_1966|79996_87804|2603aa	cg_43|CHCC20490_0004|446_8254|2603aa	cg_46|CHCC5019_3973|446_8254|2603aa		cg_41|CHCC14814_0001|2537_10345|2603aa
OG_1	OG_1	OG_1	OG_1	OG_1	BaLi_c26280|2606155_2621925|5257aa	blich9945A_2693|2606155_2621925|5257aa	cg_8|CHCC5021_1573|51_4148|1366aa cg_44|CHCC5021_4108|6316_10227|1304aa		cg_9|CHCC15337_0237|115_3681|1189aa cg_68|CHCC15337_4112|114_3650|1179aa cg_67|CHCC15337_4386|7153_11064|1304aa cg_35|CHCC15337_2079|1396_7212|1939aa cg_18|CHCC15337_2541|26_7213|2396aa		cg_64|CHCC19467_1562|16_4239|1408aa cg_78|CHCC19467_3720|26_7213|2396aa cg_8|CHCC19467_3802|181_10221|3347aa			cg_122|CHCC4186_1567|229_6045|1939aa cg_93|CHCC4186_4307|9_6707|2233aa cg_155|CHCC4186_4261|85_3621|1179aa	cg_8|CHCC20372_4061|721626_737390|5255aa	cg_35|CHCC5027_4536|47317_63081|5255aa	cg_6|CHCC20333_2025|245654_261418|5255aa	cg_10|CHCC20331_0394|176390_180229|1280aa cg_21|CHCC20331_1395|43_3897|1285aa	cg_34|CHCC20348_0734|37_5205|1723aa cg_34|CHCC20348_0736|12135_16109|1325aa	cg_2|CHCC20491_1496|686404_702174|5257aa	cg_10|CHCC15136_1748|51069_66839|5257aa	cg_4|CHCC14817_4411|331568_347338|5257aa	cg_7|CHCC12620_4146|464879_480649|5257aa	SC10_B2orf03941|2625505_2641275|5257aa	blichBL09_2744|2625505_2641275|5257aa	cg_19|CHCC15381_2578|32181_47951|5257aa	cg_34|CHCC20497_3171|43_3894|1284aa cg_20|CHCC20497_4230|30948_35132|1395aa	cg_15|CHCC20488_3087|30948_35132|1395aa cg_31|CHCC20488_4074|952_4803|1284aa	cg_10|CHCC14523_3437|57152_72922|5257aa	cg_24|CHCC20492_2780|40_4224|1395aa cg_25|CHCC20492_3628|25_4134|1370aa	cg_11|CHCC20347_2429|126418_142188|5257aa	cg_63|CHCC14820_0086|4230_8516|1429aa cg_33|CHCC14820_2301|1840_7656|1939aa cg_33|CHCC14820_2303|9379_13629|1417aa cg_53|CHCC14820_2378|5957_10180|1408aa cg_5|CHCC14820_2097|125488_129879|1464aa	cg_6|CHCC20490_1577|40_4224|1395aa cg_27|CHCC20490_1881|1025_4801|1259aa	cg_11|CHCC5019_2514|126024_130208|1395aa cg_34|CHCC5019_4543|947_4798|1284aa	cg_71|CHCC5023_3143|27_7619|2531aa	cg_35|CHCC14814_0077|3_6059|2019aa cg_51|CHCC14814_3474|6_3542|1179aa		cg_83|CHCC20375_4252|33448_44247|3600aa cg_83|CHCC20375_4253|44270_49438|1723aa cg_100|CHCC20375_0981|8_1774|589aa
OG_4478	OG_4478	OG_4478	OG_4478	OG_4478	BaLi_c26290|2622261_2622965|235aa	blich9945A_2694|2622261_2622965|235aa	cg_32|CHCC5021_4107|76348_77052|235aa	cg_21|CHCC15332_2028|236110_236814|235aa	cg_36|CHCC15337_0391|1232_1936|235aa	cg_91|CHCC14527_1997|1394_2098|235aa	cg_75|CHCC19467_2862|8143_8847|235aa	cg_14|CHCC19468_1156|721250_721954|235aa	cg_1|CHCC5022_2398|1290_1994|235aa	cg_30|CHCC4186_4466|3812_4516|235aa	cg_8|CHCC20372_4060|720586_721290|235aa	cg_35|CHCC5027_4535|46277_46981|235aa	cg_6|CHCC20333_2026|261754_262458|235aa	cg_4|CHCC20331_0617|14909_15613|235aa	cg_19|CHCC20348_2437|6518_7222|235aa	cg_2|CHCC20491_1495|685364_686068|235aa	cg_10|CHCC15136_1749|67175_67879|235aa	cg_4|CHCC14817_4412|347674_348378|235aa	cg_7|CHCC12620_4145|463839_464543|235aa	SC10_B2orf03942|2641611_2642315|235aa	blichBL09_2745|2641611_2642315|235aa	cg_19|CHCC15381_2577|31141_31845|235aa	cg_13|CHCC20497_3932|681428_682132|235aa	cg_7|CHCC20488_2787|741638_742342|235aa	cg_10|CHCC14523_3436|56112_56816|235aa	cg_4|CHCC20492_1810|743623_744327|235aa	cg_11|CHCC20347_2430|142524_143228|235aa	cg_45|CHCC14820_1851|1389_2093|235aa	cg_18|CHCC20490_4482|301915_302619|235aa	cg_10|CHCC5019_3573|1232_1936|235aa	cg_4|CHCC5023_4066|1484_2188|235aa	cg_15|CHCC14814_3046|133823_134527|235aa		cg_48|CHCC20375_4288|1304_2008|235aa
OG_4485	OG_4485	OG_4485	OG_4485	OG_4485	BaLi_c26300|2623012_2624277|422aa	blich9945A_2695|2623012_2624277|422aa	cg_32|CHCC5021_4106|75036_76301|422aa	cg_21|CHCC15332_2027|234798_236063|422aa	cg_36|CHCC15337_0392|1983_3248|422aa	cg_91|CHCC14527_1998|2145_3410|422aa	cg_75|CHCC19467_2861|6831_8096|422aa	cg_14|CHCC19468_1155|719938_721203|422aa	cg_1|CHCC5022_2399|2041_3306|422aa	cg_30|CHCC4186_4465|2500_3765|422aa	cg_8|CHCC20372_4059|719274_720539|422aa	cg_35|CHCC5027_4534|44965_46230|422aa	cg_6|CHCC20333_2027|262505_263770|422aa	cg_4|CHCC20331_0618|15660_16925|422aa	cg_19|CHCC20348_2438|7269_8534|422aa	cg_2|CHCC20491_1494|684052_685317|422aa	cg_10|CHCC15136_1750|67926_69191|422aa	cg_4|CHCC14817_4413|348425_349690|422aa	cg_7|CHCC12620_4144|462527_463792|422aa	SC10_B2orf03943|2642362_2643627|422aa	blichBL09_2746|2642362_2643627|422aa	cg_19|CHCC15381_2576|29829_31094|422aa	cg_13|CHCC20497_3931|680116_681381|422aa	cg_7|CHCC20488_2786|740326_741591|422aa	cg_10|CHCC14523_3435|54800_56065|422aa	cg_4|CHCC20492_1809|742311_743576|422aa	cg_11|CHCC20347_2431|143275_144540|422aa	cg_45|CHCC14820_1852|2140_3405|422aa	cg_18|CHCC20490_4481|300603_301868|422aa	cg_10|CHCC5019_3574|1983_3248|422aa	cg_4|CHCC5023_4067|2235_3500|422aa	cg_15|CHCC14814_3045|132511_133776|422aa		cg_48|CHCC20375_4289|2055_3320|422aa
nitrate reductase
OG_4868	OG_4868	OG_4868	OG_4868	OG_4868	BaLi_c28720|2848280_2848699|140aa	blich9945A_2963|2848358_2848699|114aa	cg_3|CHCC5021_0604|429540_429881|114aa	cg_21|CHCC15332_1758|10379_10720|114aa	cg_27|CHCC15337_2551|10275_10616|114aa	cg_15|CHCC14527_3591|36415_36756|114aa	cg_10|CHCC19467_2197|153661_154002|114aa	cg_14|CHCC19468_0884|495519_495860|114aa	cg_53|CHCC5022_3126|105936_106277|114aa	cg_33|CHCC4186_0337|25640_25981|114aa						cg_2|CHCC20491_1223|454866_455207|114aa	cg_24|CHCC15136_2982|55852_56193|114aa	cg_10|CHCC14817_2195|184173_184514|114aa	cg_7|CHCC12620_3875|233327_233668|114aa	SC10_B2orf04304|2872482_2872823|114aa	blichBL09_3016|2872482_2872823|114aa	cg_35|CHCC15381_2220|2448_2789|114aa	cg_13|CHCC20497_3664|450718_451059|114aa	cg_7|CHCC20488_2455|448747_449088|114aa	cg_2|CHCC14523_2558|450713_451054|114aa	cg_4|CHCC20492_1472|450725_451066|114aa	cg_13|CHCC20347_3695|166748_167089|114aa	cg_1|CHCC14820_3608|231115_231456|114aa	cg_18|CHCC20490_4222|80450_80791|114aa	cg_10|CHCC5019_3839|225328_225669|114aa	cg_4|CHCC5023_4330|225585_225926|114aa
OG_4867	OG_4867	OG_4867	OG_4867	OG_4867	BaLi_c28730|2848785_2849486|234aa	blich9945A_2964|2848785_2849486|234aa	cg_3|CHCC5021_0603|428753_429454|234aa	cg_21|CHCC15332_1757|9592_10293|234aa	cg_27|CHCC15337_2550|9488_10189|234aa	cg_15|CHCC14527_3592|36842_37543|234aa	cg_10|CHCC19467_2196|152874_153575|234aa	cg_14|CHCC19468_0883|494732_495433|234aa	cg_53|CHCC5022_3127|106363_107064|234aa	cg_33|CHCC4186_0336|24853_25554|234aa						cg_2|CHCC20491_1222|454079_454780|234aa	cg_24|CHCC15136_2983|56279_56980|234aa	cg_10|CHCC14817_2196|184600_185301|234aa	cg_7|CHCC12620_3874|232540_233241|234aa	SC10_B2orf04306|2872909_2873610|234aa	blichBL09_3017|2872909_2873610|234aa	cg_35|CHCC15381_2219|1661_2362|234aa	cg_13|CHCC20497_3663|449931_450632|234aa	cg_7|CHCC20488_2454|447960_448661|234aa	cg_2|CHCC14523_2557|449926_450627|234aa	cg_4|CHCC20492_1471|449938_450639|234aa	cg_13|CHCC20347_3694|165962_166663|234aa	cg_1|CHCC14820_3607|230328_231029|234aa	cg_18|CHCC20490_4221|79663_80364|234aa	cg_10|CHCC5019_3840|225755_226456|234aa	cg_4|CHCC5023_4331|226012_226713|234aa
OG_4866	OG_4866	OG_4866	OG_4866	OG_4866	BaLi_c28740|2849507_2850070|188aa	blich9945A_2965|2849507_2850037|177aa	cg_3|CHCC5021_0602|428202_428732|177aa	cg_21|CHCC15332_1756|9041_9571|177aa	cg_27|CHCC15337_2549|8937_9467|177aa	cg_15|CHCC14527_3593|37564_38094|177aa	cg_10|CHCC19467_2195|152323_152853|177aa	cg_14|CHCC19468_0882|494181_494711|177aa	cg_53|CHCC5022_3128|107085_107615|177aa	cg_33|CHCC4186_0335|24302_24832|177aa						cg_2|CHCC20491_1221|453528_454058|177aa	cg_24|CHCC15136_2984|57001_57531|177aa	cg_10|CHCC14817_2197|185322_185852|177aa	cg_7|CHCC12620_3873|231989_232519|177aa	SC10_B2orf04307|2873631_2874161|177aa	blichBL09_3018|2873631_2874161|177aa	cg_35|CHCC15381_2218|1110_1640|177aa	cg_13|CHCC20497_3662|449380_449910|177aa	cg_7|CHCC20488_2453|447409_447939|177aa	cg_2|CHCC14523_2556|449375_449905|177aa	cg_4|CHCC20492_1470|449387_449917|177aa	cg_13|CHCC20347_3693|165411_165941|177aa	cg_1|CHCC14820_3606|229777_230307|177aa	cg_18|CHCC20490_4220|79112_79642|177aa	cg_10|CHCC5019_3841|226477_227007|177aa	cg_4|CHCC5023_4332|226734_227264|177aa
OG_58	OG_58	OG_58	OG_58	OG_58	BaLi_c28750|2850042_2851592|517aa	blich9945A_2966|2850042_2851592|517aa	cg_3|CHCC5021_0601|426647_428197|517aa	cg_21|CHCC15332_1755|7957_9036|360aa	cg_27|CHCC15337_2548|7382_8932|517aa	cg_15|CHCC14527_3594|38099_39649|517aa	cg_10|CHCC19467_2194|150768_152318|517aa	cg_14|CHCC19468_0881|492626_494176|517aa	cg_53|CHCC5022_3129|107620_108510|297aa	cg_33|CHCC4186_0334|22747_24297|517aa						cg_2|CHCC20491_1220|451973_453523|517aa	cg_24|CHCC15136_2985|57536_59086|517aa	cg_10|CHCC14817_2198|185857_187407|517aa	cg_7|CHCC12620_3872|230434_231984|517aa	SC10_B2orf04308|2874166_2875716|517aa	blichBL09_3019|2874166_2875716|517aa	cg_35|CHCC15381_2217|26_1105|360aa	cg_13|CHCC20497_3661|447825_449375|517aa	cg_7|CHCC20488_2452|445854_447404|517aa	cg_2|CHCC14523_2555|447820_449370|517aa	cg_4|CHCC20492_1469|447832_449382|517aa	cg_13|CHCC20347_3692|163856_165406|517aa	cg_1|CHCC14820_3605|228222_229772|517aa	cg_18|CHCC20490_4219|77557_79107|517aa	cg_10|CHCC5019_3842|227012_228562|517aa	cg_4|CHCC5023_4333|227269_228819|517aa
OG_57	OG_57	OG_57	OG_57	OG_57	BaLi_c28760|2851582_2855265|1228aa	blich9945A_2967|2851582_2855265|1228aa	cg_3|CHCC5021_0600|422974_426657|1228aa	cg_21|CHCC15332_1753|3779_7462|1228aa	cg_27|CHCC15337_2547|3709_7392|1228aa	cg_15|CHCC14527_3595|39639_43322|1228aa	cg_10|CHCC19467_2193|147095_150778|1228aa	cg_14|CHCC19468_0880|488953_492636|1228aa	cg_64|CHCC5022_3707|21070_24753|1228aa	cg_33|CHCC4186_0333|19269_22757|1163aa						cg_2|CHCC20491_1219|448300_451983|1228aa	cg_24|CHCC15136_2986|59076_62759|1228aa	cg_10|CHCC14817_2199|187397_191080|1228aa	cg_7|CHCC12620_3871|226761_230444|1228aa	SC10_B2orf04310|2875706_2879389|1228aa	blichBL09_3020|2875706_2879389|1228aa	cg_66|CHCC15381_1916|8568_12251|1228aa	cg_13|CHCC20497_3660|444152_447835|1228aa	cg_7|CHCC20488_2451|442181_445864|1228aa	cg_2|CHCC14523_2554|444147_447830|1228aa	cg_4|CHCC20492_1468|444159_447842|1228aa	cg_13|CHCC20347_3691|160183_163866|1228aa	cg_1|CHCC14820_3604|224549_228232|1228aa	cg_18|CHCC20490_4218|73884_77567|1228aa	cg_10|CHCC5019_3843|228552_232235|1228aa	cg_4|CHCC5023_4334|228809_232492|1228aa
OG_4871	OG_4871	OG_4871	OG_4871	OG_4871	BaLi_c28770|2855318_2856814|499aa	blich9945A_2968|2855318_2856814|499aa	cg_3|CHCC5021_0599|421425_422921|499aa	cg_21|CHCC15332_1752|2230_3726|499aa	cg_27|CHCC15337_2546|2160_3656|499aa	cg_15|CHCC14527_3596|43375_44871|499aa	cg_10|CHCC19467_2192|145546_147042|499aa	cg_14|CHCC19468_0879|487404_488900|499aa	cg_64|CHCC5022_3706|19521_21017|499aa	cg_33|CHCC4186_0332|17525_19021|499aa						cg_2|CHCC20491_1218|446751_448247|499aa	cg_24|CHCC15136_2987|62812_64308|499aa	cg_10|CHCC14817_2200|191133_192629|499aa	cg_7|CHCC12620_3870|225212_226708|499aa	SC10_B2orf04311|2879442_2880938|499aa	blichBL09_3021|2879442_2880938|499aa	cg_66|CHCC15381_1915|7019_8515|499aa	cg_13|CHCC20497_3659|442603_444099|499aa	cg_7|CHCC20488_2450|440632_442128|499aa	cg_2|CHCC14523_2553|442598_444094|499aa	cg_4|CHCC20492_1467|442610_444106|499aa	cg_13|CHCC20347_3690|158634_160130|499aa	cg_1|CHCC14820_3603|223000_224496|499aa	cg_18|CHCC20490_4217|72335_73831|499aa	cg_10|CHCC5019_3844|232288_233784|499aa	cg_4|CHCC5023_4335|232545_234041|499aa
OG_4870	OG_4870	OG_4870	OG_4870	OG_4870	BaLi_c28780|2857124_2858344|407aa	blich9945A_2969|2857124_2858344|407aa	cg_3|CHCC5021_0598|419895_421115|407aa	cg_21|CHCC15332_1751|700_1920|407aa	cg_27|CHCC15337_2545|630_1850|407aa	cg_15|CHCC14527_3597|45181_46401|407aa	cg_10|CHCC19467_2191|144016_145236|407aa	cg_14|CHCC19468_0878|485874_487094|407aa	cg_64|CHCC5022_3705|17991_19211|407aa	cg_33|CHCC4186_0331|15995_17215|407aa						cg_2|CHCC20491_1217|445221_446441|407aa	cg_24|CHCC15136_2988|64618_65613|332aa	cg_10|CHCC14817_2201|192939_193934|332aa	cg_7|CHCC12620_3869|223907_224902|332aa	SC10_B2orf04312|2881248_2882243|332aa	blichBL09_3022|2881248_2882243|332aa	cg_66|CHCC15381_1914|5489_6709|407aa	cg_13|CHCC20497_3658|441073_442293|407aa	cg_7|CHCC20488_2449|439102_440322|407aa	cg_2|CHCC14523_2552|441068_442288|407aa	cg_4|CHCC20492_1466|441080_442300|407aa	cg_13|CHCC20347_3689|157104_158324|407aa	cg_1|CHCC14820_3602|221472_222626|385aa	cg_18|CHCC20490_4216|70807_71961|385aa	cg_10|CHCC5019_3845|234158_235312|385aa	cg_4|CHCC5023_4336|234415_235569|385aa
non-ribosomal peptide synthase
OG_52	OG_52	OG_52	OG_52	OG_52	BaLi_c22150|2153489_2157292|1268aa	blich9945A_2243|2153489_2157292|1268aa	cg_8|CHCC5021_1574|4166_7969|1268aa	cg_39|CHCC15332_0427|45232_49035|1268aa	cg_9|CHCC15337_0238|3699_7502|1268aa	cg_16|CHCC14527_0923|99379_103182|1268aa	cg_8|CHCC19467_3803|10239_14042|1268aa	cg_4|CHCC19468_1862|649615_653418|1268aa	cg_17|CHCC5022_0364|15066_18869|1268aa	cg_5|CHCC4186_2460|178563_182366|1268aa	cg_1|CHCC20372_0860|16036_19839|1268aa	cg_8|CHCC5027_2632|570772_573243|824aa cg_8|CHCC5027_2633|573286_574575|430aa	cg_16|CHCC20333_4645|307698_311501|1268aa	cg_10|CHCC20331_0393|172569_176372|1268aa	cg_34|CHCC20348_0737|16127_19930|1268aa	cg_12|CHCC20491_0521|191367_195170|1268aa	cg_47|CHCC15136_3346|62925_66728|1268aa	cg_9|CHCC14817_3138|15859_19662|1268aa	cg_1|CHCC12620_2185|1160144_1163947|1268aa	SC10_B2orf03282|2179045_2182848|1268aa	blichBL09_2293|2179045_2182848|1268aa	cg_50|CHCC15381_4374|15919_19722|1268aa	cg_20|CHCC20497_4229|27127_30930|1268aa	cg_15|CHCC20488_3086|27127_30930|1268aa	cg_25|CHCC14523_4291|4375_8178|1268aa	cg_24|CHCC20492_2781|4242_8045|1268aa	cg_19|CHCC20347_0048|4359_8162|1268aa	cg_63|CHCC14820_0085|409_4212|1268aa	cg_6|CHCC20490_1578|4242_8045|1268aa	cg_11|CHCC5019_2513|122203_126006|1268aa	cg_20|CHCC5023_3736|17874_21677|1268aa	cg_27|CHCC14814_1874|64678_68481|1268aa		cg_83|CHCC20375_4251|29624_33430|1269aa
OG_1	OG_1	OG_1	OG_1	OG_1	BaLi_c22160|2157310_2168100|3597aa	blich9945A_2244|2157310_2168100|3597aa	cg_8|CHCC5021_1573|51_4148|1366aa	cg_39|CHCC15332_0428|49053_59843|3597aa	cg_9|CHCC15337_0237|115_3681|1189aa	cg_16|CHCC14527_0924|103200_113990|3597aa	cg_8|CHCC19467_3802|181_10221|3347aa	cg_4|CHCC19468_1863|653436_664226|3597aa	cg_17|CHCC5022_0363|4258_15048|3597aa	cg_5|CHCC4186_2461|182384_193174|3597aa cg_93|CHCC4186_4307|9_6707|2233aa cg_155|CHCC4186_4261|85_3621|1179aa cg_122|CHCC4186_1567|229_6045|1939aa	cg_1|CHCC20372_0859|5228_16018|3597aa	cg_8|CHCC5027_2634|574593_578567|1325aa	cg_16|CHCC20333_4646|311519_322303|3595aa	cg_10|CHCC20331_0394|176390_180229|1280aa	cg_34|CHCC20348_0734|37_5205|1723aa cg_34|CHCC20348_0736|12135_16109|1325aa	cg_12|CHCC20491_0522|195188_199162|1325aa cg_9|CHCC20491_0523|7_3951|1315aa	cg_47|CHCC15136_3347|66746_77530|3595aa	cg_9|CHCC14817_3137|5057_15841|3595aa	cg_1|CHCC12620_2186|1163965_1174749|3595aa	SC10_B2orf03285|2182866_2193650|3595aa	blichBL09_2294|2182866_2193650|3595aa	cg_50|CHCC15381_4373|5111_15901|3597aa	cg_20|CHCC20497_4230|30948_35132|1395aa	cg_15|CHCC20488_3087|30948_35132|1395aa	cg_25|CHCC14523_4290|71_4357|1429aa	cg_24|CHCC20492_2780|40_4224|1395aa	cg_19|CHCC20347_0047|55_4341|1429aa	cg_63|CHCC14820_0086|4230_8516|1429aa	cg_6|CHCC20490_1577|40_4224|1395aa	cg_11|CHCC5019_2514|126024_130208|1395aa	cg_20|CHCC5023_3737|21695_32485|3597aa	cg_27|CHCC14814_1875|68499_79289|3597aa		cg_83|CHCC20375_4252|33448_44247|3600aa
OG_1	OG_1	OG_1	OG_1	OG_1	BaLi_c22170|2168123_2175763|2547aa	blich9945A_2245|2168123_2175763|2547aa	cg_29|CHCC5021_4018|43_3927|1295aa cg_44|CHCC5021_4108|6316_10227|1304aa	cg_39|CHCC15332_0429|59866_64296|1477aa	cg_68|CHCC15337_4112|114_3650|1179aa cg_67|CHCC15337_4386|7153_11064|1304aa cg_35|CHCC15337_2079|1396_7212|1939aa cg_18|CHCC15337_2541|26_7213|2396aa	cg_16|CHCC14527_0925|114013_118236|1408aa	cg_64|CHCC19467_1562|16_4239|1408aa cg_69|CHCC19467_3091|43_3048|1002aa cg_78|CHCC19467_3720|26_7213|2396aa	cg_4|CHCC19468_1864|664249_668472|1408aa cg_12|CHCC19468_4473|9561_13811|1417aa	cg_17|CHCC5022_0362|12_4235|1408aa cg_71|CHCC5022_2927|22_4272|1417aa	cg_5|CHCC4186_2462|193197_198941|1915aa	cg_1|CHCC20372_0858|37_5205|1723aa	cg_39|CHCC5027_4489|9288_12293|1002aa cg_11|CHCC5027_4634|105_3764|1220aa	cg_16|CHCC20333_4647|322326_327359|1678aa	cg_21|CHCC20331_1395|43_3897|1285aa			cg_47|CHCC15136_3348|77553_82586|1678aa	cg_9|CHCC14817_3136|1_5034|1678aa	cg_1|CHCC12620_2187|1174772_1179805|1678aa		blichBL09_2295|2193673_2199609|1979aa blichBL09_2296|2199575_2201326|584aa	cg_50|CHCC15381_4372|46_5088|1681aa	cg_34|CHCC20497_3171|43_3894|1284aa	cg_31|CHCC20488_4074|952_4803|1284aa	cg_40|CHCC14523_4508|16_4239|1408aa	cg_25|CHCC20492_3628|25_4134|1370aa	cg_41|CHCC20347_3274|1_3777|1259aa	cg_33|CHCC14820_2301|1840_7656|1939aa cg_33|CHCC14820_2303|9379_13629|1417aa cg_53|CHCC14820_2378|5957_10180|1408aa cg_5|CHCC14820_2097|125488_129879|1464aa	cg_27|CHCC20490_1881|1025_4801|1259aa	cg_34|CHCC5019_4543|947_4798|1284aa	cg_20|CHCC5023_3738|32508_36731|1408aa	cg_27|CHCC14814_1876|79312_82815|1168aa		cg_83|CHCC20375_4253|44270_49438|1723aa cg_100|CHCC20375_0981|8_1774|589aa
OG_1	OG_1	OG_1	OG_1	OG_1	BaLi_c22180|2175780_2183474|2565aa	blich9945A_2246|2175780_2183474|2565aa	cg_29|CHCC5021_4019|3954_11648|2565aa	cg_55|CHCC15332_0213|1840_9534|2565aa	cg_68|CHCC15337_4112|114_3650|1179aa cg_67|CHCC15337_4386|7153_11064|1304aa cg_35|CHCC15337_2079|1396_7212|1939aa cg_18|CHCC15337_2541|26_7213|2396aa	cg_17|CHCC14527_2118|1840_9534|2565aa	cg_69|CHCC19467_3092|3075_10769|2565aa	cg_12|CHCC19468_4472|1840_9534|2565aa	cg_71|CHCC5022_2928|4299_11993|2565aa	cg_93|CHCC4186_4307|9_6707|2233aa cg_155|CHCC4186_4261|85_3621|1179aa cg_122|CHCC4186_1567|229_6045|1939aa	cg_11|CHCC20372_3254|1958_9652|2565aa	cg_39|CHCC5027_4488|1567_9261|2565aa	cg_29|CHCC20333_1751|5091_12785|2565aa	cg_17|CHCC20331_3384|1660_9354|2565aa	cg_33|CHCC20348_2407|3954_11648|2565aa	cg_9|CHCC20491_0524|3978_11672|2565aa	cg_17|CHCC15136_0256|1708_9402|2565aa	cg_19|CHCC14817_4035|1438_9132|2565aa	cg_5|CHCC12620_0060|1708_9402|2565aa	SC10_B2orf03290|2201343_2209037|2565aa	blichBL09_2297|2201343_2209037|2565aa	cg_51|CHCC15381_4429|1840_9534|2565aa	cg_29|CHCC20497_4287|1840_9534|2565aa	cg_26|CHCC20488_0161|4123_11817|2565aa	cg_30|CHCC14523_1989|1840_9534|2565aa	cg_22|CHCC20492_0390|4194_11888|2565aa	cg_32|CHCC20347_1976|1567_9261|2565aa	cg_33|CHCC14820_2301|1840_7656|1939aa cg_33|CHCC14820_2303|9379_13629|1417aa cg_53|CHCC14820_2378|5957_10180|1408aa cg_5|CHCC14820_2097|125488_129879|1464aa	cg_31|CHCC20490_1401|1840_9534|2565aa	cg_39|CHCC5019_4135|4123_11817|2565aa	cg_21|CHCC5023_1360|1840_9534|2565aa	cg_51|CHCC14814_3474|6_3542|1179aa cg_35|CHCC14814_0077|3_6059|2019aa		cg_93|CHCC20375_4108|3496_11190|2565aa
OG_1	OG_1	OG_1	OG_1	OG_1	BaLi_c22190|2183501_2191156|2552aa	blich9945A_2247|2183501_2191156|2552aa	cg_29|CHCC5021_4018|43_3927|1295aa cg_44|CHCC5021_4108|6316_10227|1304aa	cg_55|CHCC15332_0214|9561_15338|1926aa	cg_68|CHCC15337_4112|114_3650|1179aa cg_67|CHCC15337_4386|7153_11064|1304aa cg_35|CHCC15337_2079|1396_7212|1939aa cg_18|CHCC15337_2541|26_7213|2396aa	cg_17|CHCC14527_2119|9561_13811|1417aa	cg_64|CHCC19467_1562|16_4239|1408aa cg_69|CHCC19467_3091|43_3048|1002aa cg_78|CHCC19467_3720|26_7213|2396aa	cg_4|CHCC19468_1864|664249_668472|1408aa cg_12|CHCC19468_4473|9561_13811|1417aa	cg_17|CHCC5022_0362|12_4235|1408aa cg_71|CHCC5022_2927|22_4272|1417aa	cg_93|CHCC4186_4307|9_6707|2233aa cg_155|CHCC4186_4261|85_3621|1179aa cg_122|CHCC4186_1567|229_6045|1939aa	cg_11|CHCC20372_3255|9679_14880|1734aa	cg_39|CHCC5027_4489|9288_12293|1002aa cg_11|CHCC5027_4634|105_3764|1220aa	cg_29|CHCC20333_1750|1_5064|1688aa	cg_17|CHCC20331_3385|9381_13190|1270aa	cg_33|CHCC20348_2406|43_3927|1295aa	cg_19|CHCC20491_1913|6310_10224|1305aa	cg_29|CHCC15136_1396|8_4966|1653aa cg_17|CHCC15136_0257|9429_14492|1688aa	cg_19|CHCC14817_4036|9159_14222|1688aa	cg_5|CHCC12620_0061|9429_14492|1688aa		blichBL09_2298|2209064_2213941|1626aa blichBL09_2299|2213997_2216915|973aa	cg_51|CHCC15381_4430|9561_14636|1692aa	cg_29|CHCC20497_4288|9561_13445|1295aa	cg_26|CHCC20488_0160|152_4096|1315aa	cg_30|CHCC14523_1990|9561_13811|1417aa	cg_22|CHCC20492_0389|25_4167|1381aa	cg_32|CHCC20347_1977|9288_13097|1270aa	cg_33|CHCC14820_2301|1840_7656|1939aa cg_33|CHCC14820_2303|9379_13629|1417aa cg_53|CHCC14820_2378|5957_10180|1408aa cg_5|CHCC14820_2097|125488_129879|1464aa	cg_31|CHCC20490_1402|9561_13679|1373aa	cg_39|CHCC5019_4134|152_4096|1315aa	cg_21|CHCC5023_1361|9561_13811|1417aa	cg_51|CHCC14814_3474|6_3542|1179aa cg_35|CHCC14814_0077|3_6059|2019aa		cg_93|CHCC20375_4107|104_3469|1122aa
[truncated: 65 more columns]
