# Supplementary material for: Putative antibiotic resistance genes present in extant Bacillus licheniformis and Bacillus paralicheniformis strains are probably intrinsic and part of the ancient resistome
Source: PLoS One. 2019 Jan 15;14(1):e0210363. doi: 10.1371/journal.pone.0210363 (PMC6333372; doi:10.1371/journal.pone.0210363)
Supplement: S4 Table — Separate worksheets show the order of genes surrounding the antibiotic resistance genes cat, aadK and aph, and ermD. For each gene information is given for contig number, locus tag, start and stop nucleotide on the contig, and size of encoded protein in amino acids. Ortholog group (OG) numbers are given in column A. Color codes: light blue = pseudogene; green = OG with antibiotic resistance gene. Column DD shows the manually curated annotation. (XLSX) [file pone.0210363.s015.xlsx]

## Sheet: cat region
Table S4: Chromosomal region surrounding cat gene
OG	blich_9945A_NCBI	blich_9945A	CHCC5021	CHCC15332	CHCC15337	CHCC14527	CHCC19467	CHCC19468	CHCC5022	CHCC4186	CHCC20372	CHCC5027	CHCC20333	CHCC20331	CHCC20348	CHCC20491	CHCC15136	CHCC14817	CHCC12620	blich_BL09_NCBI	blich_BL09	CHCC15381	CHCC20497	CHCC20488	CHCC14523	CHCC20492	CHCC20347	CHCC14820	CHCC20490	CHCC5019	CHCC5023	CHCC14814		CHCC20375	CHCC20327	CHCC20487	CHCC20442	CHCC14688	CHCC15091	CHCC15292	CHCC14441	CHCC14437	CHCC20486	CHCC5020	CHCC20339	CHCC15315	CHCC15546	CHCC16736	CHCC14568
OG_3033	BaLi_c29220|2902788_2903585|266aa	blich9945A_3019|2902788_2903585|266aa	cg_3|CHCC5021_0546|374654_375451|266aa	cg_17|CHCC15332_2376|147164_147958|265aa	cg_6|CHCC15337_3815|40778_41575|266aa	cg_15|CHCC14527_3648|90845_91642|266aa	cg_10|CHCC19467_2140|98775_99569|265aa	cg_14|CHCC19468_0826|440633_441430|266aa	cg_30|CHCC5022_4020|69062_69856|265aa	cg_119|CHCC4186_2210|22217_23014|266aa	cg_8|CHCC20372_3739|445412_446209|266aa	cg_4|CHCC5027_4216|20602_21396|265aa	cg_11|CHCC20333_1355|78794_79591|266aa	cg_4|CHCC20331_0956|305459_306256|266aa	cg_19|CHCC20348_2786|310743_311540|266aa	cg_2|CHCC20491_1165|399510_400304|265aa	cg_24|CHCC15136_3039|110753_111550|266aa	cg_10|CHCC14817_2253|239074_239871|266aa	cg_7|CHCC12620_3818|177970_178764|265aa	SC10_B2orf04377|2927416_2928180|255aa	blichBL09_3073|2927383_2928180|266aa	cg_7|CHCC15381_0128|40635_41429|265aa	cg_13|CHCC20497_3608|398347_399144|266aa	cg_7|CHCC20488_2398|396376_397173|266aa	cg_2|CHCC14523_2502|398342_399139|266aa	cg_4|CHCC20492_1415|398354_399151|266aa	cg_13|CHCC20347_3641|114377_115141|255aa	cg_1|CHCC14820_3550|177846_178643|266aa	cg_18|CHCC20490_4160|26734_27531|266aa	cg_10|CHCC5019_3900|278588_279385|266aa	cg_4|CHCC5023_4392|278845_279642|266aa	cg_13|CHCC14814_4417|42402_43031|210aa		cg_139|CHCC20375_1745|4899_5696|266aa	cg_2|CHCC20327_4448|890698_891495|266aa	cg_1|CHCC20487_0359|127684_128481|266aa	cg_4|CHCC20442_0203|181478_182275|266aa	cg_1|CHCC14688_4116|83605_84402|266aa	cg_5|CHCC15091_0069|62493_63290|266aa	cg_6|CHCC15292_1494|192650_193447|266aa	cg_17|CHCC14441_2592|138332_139129|266aa	cg_45|CHCC14437_3607|3677_4474|266aa	cg_9|CHCC20486_3549|140792_141589|266aa	cg_10|CHCC5020_0378|171171_171968|266aa	cg_19|CHCC20339_2029|182479_183276|266aa	cg_12|CHCC15315_0128|114540_115337|266aa	cg_9|CHCC15546_2738|220687_221484|266aa	cg_8|CHCC16736_1346|114845_115642|266aa	cg_2|CHCC14568_3879|117827_118624|266aa
OG_3034	BaLi_c29230|2903623_2905644|674aa	blich9945A_3020|2903623_2905656|678aa	cg_3|CHCC5021_0545|372583_374616|678aa	cg_17|CHCC15332_2375|145093_147126|678aa	cg_6|CHCC15337_3816|41613_43646|678aa	cg_15|CHCC14527_3649|91680_93488|603aa	cg_10|CHCC19467_2139|96704_98737|678aa	cg_14|CHCC19468_0825|438562_440595|678aa	cg_30|CHCC5022_4019|66991_69024|678aa	cg_119|CHCC4186_2211|23052_24860|603aa	cg_8|CHCC20372_3738|443341_445374|678aa	cg_4|CHCC5027_4215|18531_20564|678aa	cg_11|CHCC20333_1354|76723_78756|678aa	cg_4|CHCC20331_0957|306294_308327|678aa	cg_19|CHCC20348_2787|311578_313611|678aa	cg_2|CHCC20491_1164|397439_399472|678aa	cg_24|CHCC15136_3040|111588_113621|678aa	cg_10|CHCC14817_2254|239909_241942|678aa	cg_7|CHCC12620_3817|175899_177932|678aa	SC10_B2orf04379|2928218_2930251|678aa	blichBL09_3074|2928218_2930251|678aa	cg_7|CHCC15381_0129|41467_43500|678aa	cg_13|CHCC20497_3607|396276_398309|678aa	cg_7|CHCC20488_2397|394305_396338|678aa	cg_2|CHCC14523_2501|396271_398304|678aa	cg_4|CHCC20492_1414|396283_398316|678aa	cg_13|CHCC20347_3640|112306_114339|678aa	cg_1|CHCC14820_3549|175775_177808|678aa	cg_18|CHCC20490_4159|24663_26696|678aa	cg_10|CHCC5019_3901|279423_281456|678aa	cg_4|CHCC5023_4393|279680_281713|678aa	cg_13|CHCC14814_4416|40331_42364|678aa		cg_139|CHCC20375_1744|2828_4861|678aa	cg_2|CHCC20327_4449|891533_893566|678aa	cg_1|CHCC20487_0360|128519_130552|678aa	cg_4|CHCC20442_0202|179407_181440|678aa	cg_1|CHCC14688_4115|81534_83567|678aa	cg_5|CHCC15091_0068|60422_62455|678aa	cg_6|CHCC15292_1493|190579_192612|678aa	cg_17|CHCC14441_2591|136261_138294|678aa	cg_45|CHCC14437_3608|4512_6545|678aa	cg_9|CHCC20486_3548|138721_140754|678aa	cg_10|CHCC5020_0379|172006_174039|678aa	cg_19|CHCC20339_2028|180408_182441|678aa	cg_12|CHCC15315_0127|113450_114502|351aa	cg_9|CHCC15546_2739|221522_222574|351aa	cg_8|CHCC16736_1345|113755_114807|351aa	cg_2|CHCC14568_3880|118662_120695|678aa
OG_3035	BaLi_c29240|2905786_2906613|276aa	blich9945A_3021|2905786_2906613|276aa	cg_3|CHCC5021_0544|371626_372453|276aa	cg_17|CHCC15332_2374|144136_144963|276aa	cg_6|CHCC15337_3817|43776_44603|276aa	cg_51|CHCC14527_1725|72226_73053|276aa	cg_10|CHCC19467_2138|95747_96574|276aa	cg_14|CHCC19468_0824|437605_438432|276aa	cg_30|CHCC5022_4018|66034_66861|276aa	cg_36|CHCC4186_3578|66034_66861|276aa	cg_8|CHCC20372_3737|442383_443210|276aa	cg_4|CHCC5027_4214|17574_18401|276aa	cg_11|CHCC20333_1353|75766_76593|276aa	cg_4|CHCC20331_0958|308457_309284|276aa	cg_19|CHCC20348_2788|313741_314568|276aa	cg_2|CHCC20491_1163|396482_397309|276aa	cg_24|CHCC15136_3041|113751_114578|276aa	cg_10|CHCC14817_2255|242072_242899|276aa	cg_7|CHCC12620_3816|174942_175769|276aa	SC10_B2orf04380|2930381_2931208|276aa	blichBL09_3075|2930381_2931208|276aa	cg_7|CHCC15381_0130|43630_44457|276aa	cg_13|CHCC20497_3606|395319_396146|276aa	cg_7|CHCC20488_2396|393348_394175|276aa	cg_2|CHCC14523_2500|395314_396141|276aa	cg_4|CHCC20492_1413|395326_396153|276aa	cg_13|CHCC20347_3639|111349_112176|276aa	cg_1|CHCC14820_3548|174818_175645|276aa	cg_18|CHCC20490_4158|23706_24533|276aa	cg_10|CHCC5019_3902|281586_282413|276aa	cg_4|CHCC5023_4394|281843_282670|276aa	cg_13|CHCC14814_4415|39374_40201|276aa		cg_139|CHCC20375_1743|1871_2698|276aa	cg_2|CHCC20327_4450|893687_894514|276aa	cg_1|CHCC20487_0361|130673_131500|276aa	cg_4|CHCC20442_0201|178459_179286|276aa	cg_1|CHCC14688_4114|80586_81413|276aa	cg_5|CHCC15091_0067|59472_60326|285aa	cg_6|CHCC15292_1492|189629_190483|285aa	cg_17|CHCC14441_2590|135313_136140|276aa	cg_45|CHCC14437_3609|6666_7493|276aa	cg_9|CHCC20486_3547|137773_138600|276aa	cg_10|CHCC5020_0380|174160_174987|276aa	cg_19|CHCC20339_2027|179460_180287|276aa	cg_12|CHCC15315_0125|111522_112349|276aa	cg_9|CHCC15546_2741|223675_224502|276aa	cg_8|CHCC16736_1343|111827_112654|276aa	cg_2|CHCC14568_3881|120816_121643|276aa
OG_3036	BaLi_c29250|2906635_2907438|268aa	blich9945A_3022|2906635_2907438|268aa	cg_3|CHCC5021_0543|370801_371604|268aa	cg_17|CHCC15332_2373|143311_144114|268aa	cg_6|CHCC15337_3818|44625_45428|268aa	cg_51|CHCC14527_1724|71401_72204|268aa	cg_10|CHCC19467_2137|94922_95725|268aa	cg_14|CHCC19468_0823|436780_437583|268aa	cg_30|CHCC5022_4017|65209_66012|268aa	cg_36|CHCC4186_3577|65209_66012|268aa	cg_8|CHCC20372_3736|441558_442361|268aa	cg_4|CHCC5027_4213|16749_17552|268aa	cg_11|CHCC20333_1352|74941_75744|268aa	cg_4|CHCC20331_0959|309306_310109|268aa	cg_19|CHCC20348_2789|314590_315393|268aa	cg_2|CHCC20491_1162|395657_396460|268aa	cg_24|CHCC15136_3042|114600_115403|268aa	cg_10|CHCC14817_2256|242921_243724|268aa	cg_7|CHCC12620_3815|174117_174920|268aa	SC10_B2orf04381|2931230_2932033|268aa	blichBL09_3076|2931230_2932033|268aa	cg_7|CHCC15381_0131|44479_45282|268aa	cg_13|CHCC20497_3605|394494_395297|268aa	cg_7|CHCC20488_2395|392523_393326|268aa	cg_2|CHCC14523_2499|394489_395292|268aa	cg_4|CHCC20492_1412|394501_395304|268aa	cg_13|CHCC20347_3638|110524_111327|268aa	cg_1|CHCC14820_3547|173993_174796|268aa	cg_18|CHCC20490_4157|22881_23684|268aa	cg_10|CHCC5019_3903|282435_283238|268aa	cg_4|CHCC5023_4395|282692_283495|268aa	cg_13|CHCC14814_4414|38550_39353|268aa		cg_139|CHCC20375_1742|1046_1849|268aa	cg_2|CHCC20327_4451|894536_895339|268aa	cg_1|CHCC20487_0362|131522_132325|268aa	cg_4|CHCC20442_0200|177634_178437|268aa	cg_1|CHCC14688_4113|79761_80564|268aa	cg_5|CHCC15091_0066|58647_59450|268aa	cg_6|CHCC15292_1491|188804_189607|268aa	cg_17|CHCC14441_2589|134488_135291|268aa	cg_45|CHCC14437_3610|7515_8318|268aa	cg_9|CHCC20486_3546|136948_137751|268aa	cg_10|CHCC5020_0381|175009_175812|268aa	cg_19|CHCC20339_2026|178635_179438|268aa	cg_12|CHCC15315_0124|110697_111500|268aa	cg_9|CHCC15546_2742|224524_225327|268aa	cg_8|CHCC16736_1342|111002_111805|268aa	cg_2|CHCC14568_3882|121665_122468|268aa
OG_3037	BaLi_c29260|2907457_2907948|164aa	blich9945A_3023|2907457_2907948|164aa	cg_3|CHCC5021_0542|370291_370782|164aa	cg_17|CHCC15332_2372|142801_143292|164aa	cg_6|CHCC15337_3819|45447_45938|164aa	cg_51|CHCC14527_1723|70891_71382|164aa	cg_10|CHCC19467_2136|94412_94903|164aa	cg_14|CHCC19468_0822|436270_436761|164aa	cg_30|CHCC5022_4016|64699_65190|164aa	cg_36|CHCC4186_3576|64699_65190|164aa	cg_8|CHCC20372_3735|441048_441539|164aa	cg_4|CHCC5027_4212|16239_16730|164aa	cg_11|CHCC20333_1351|74431_74922|164aa	cg_4|CHCC20331_0960|310128_310619|164aa	cg_19|CHCC20348_2790|315412_315903|164aa	cg_2|CHCC20491_1161|395147_395638|164aa	cg_24|CHCC15136_3043|115422_115913|164aa	cg_10|CHCC14817_2257|243743_244234|164aa	cg_7|CHCC12620_3814|173607_174098|164aa	SC10_B2orf04382|2932052_2932543|164aa	blichBL09_3077|2932052_2932543|164aa	cg_7|CHCC15381_0132|45301_45792|164aa	cg_13|CHCC20497_3604|393984_394475|164aa	cg_7|CHCC20488_2394|392013_392504|164aa	cg_2|CHCC14523_2498|393979_394470|164aa	cg_4|CHCC20492_1411|393991_394482|164aa	cg_13|CHCC20347_3637|110014_110505|164aa	cg_1|CHCC14820_3546|173483_173974|164aa	cg_18|CHCC20490_4156|22371_22862|164aa	cg_10|CHCC5019_3904|283257_283748|164aa	cg_4|CHCC5023_4396|283514_284005|164aa	cg_13|CHCC14814_4413|38040_38531|164aa		cg_139|CHCC20375_1741|536_1027|164aa	cg_2|CHCC20327_4452|895357_895848|164aa	cg_1|CHCC20487_0363|132343_132834|164aa	cg_4|CHCC20442_0199|177124_177615|164aa	cg_1|CHCC14688_4112|79252_79743|164aa	cg_5|CHCC15091_0065|58137_58628|164aa	cg_6|CHCC15292_1490|188294_188785|164aa	cg_17|CHCC14441_2588|133979_134470|164aa	cg_45|CHCC14437_3611|8336_8827|164aa	cg_9|CHCC20486_3545|136439_136930|164aa	cg_10|CHCC5020_0382|175830_176321|164aa	cg_19|CHCC20339_2025|178125_178616|164aa	cg_12|CHCC15315_0123|110187_110678|164aa	cg_9|CHCC15546_2743|225346_225837|164aa	cg_8|CHCC16736_1341|110492_110983|164aa	cg_2|CHCC14568_3883|122487_122978|164aa
OG_3038	BaLi_c29270|2907948_2908385|146aa	blich9945A_3024|2907948_2908385|146aa	cg_3|CHCC5021_0541|369854_370291|146aa	cg_17|CHCC15332_2371|142364_142801|146aa	cg_6|CHCC15337_3820|45938_46375|146aa	cg_51|CHCC14527_1722|70454_70891|146aa	cg_10|CHCC19467_2135|93975_94412|146aa	cg_14|CHCC19468_0821|435833_436270|146aa	cg_30|CHCC5022_4015|64262_64699|146aa	cg_36|CHCC4186_3575|64262_64699|146aa	cg_8|CHCC20372_3734|440611_441048|146aa	cg_4|CHCC5027_4211|15802_16239|146aa	cg_11|CHCC20333_1350|73994_74431|146aa	cg_4|CHCC20331_0961|310619_311056|146aa	cg_19|CHCC20348_2791|315903_316340|146aa	cg_2|CHCC20491_1160|394710_395147|146aa	cg_24|CHCC15136_3044|115913_116350|146aa	cg_10|CHCC14817_2258|244234_244671|146aa	cg_7|CHCC12620_3813|173170_173607|146aa	SC10_B2orf04384|2932543_2932980|146aa	blichBL09_3078|2932543_2932980|146aa	cg_7|CHCC15381_0133|45792_46229|146aa	cg_13|CHCC20497_3603|393547_393984|146aa	cg_7|CHCC20488_2393|391576_392013|146aa	cg_2|CHCC14523_2497|393542_393979|146aa	cg_4|CHCC20492_1410|393554_393991|146aa	cg_13|CHCC20347_3636|109577_110014|146aa	cg_1|CHCC14820_3545|173046_173483|146aa	cg_18|CHCC20490_4155|21934_22371|146aa	cg_10|CHCC5019_3905|283748_284185|146aa	cg_4|CHCC5023_4397|284005_284442|146aa	cg_13|CHCC14814_4412|37603_38040|146aa		cg_139|CHCC20375_1740|99_536|146aa	cg_2|CHCC20327_4453|895848_896285|146aa	cg_1|CHCC20487_0364|132834_133271|146aa	cg_4|CHCC20442_0198|176687_177124|146aa	cg_1|CHCC14688_4111|78815_79252|146aa	cg_5|CHCC15091_0064|57718_58137|140aa	cg_6|CHCC15292_1489|187857_188294|146aa	cg_17|CHCC14441_2587|133542_133979|146aa	cg_45|CHCC14437_3612|8827_9264|146aa	cg_9|CHCC20486_3544|136002_136439|146aa	cg_10|CHCC5020_0383|176321_176758|146aa	cg_19|CHCC20339_2024|177688_178125|146aa	cg_12|CHCC15315_0122|109750_110187|146aa	cg_9|CHCC15546_2744|225837_226274|146aa	cg_8|CHCC16736_1340|110055_110492|146aa	cg_2|CHCC14568_3884|122978_123415|146aa
OG_3039	BaLi_c29280|2908586_2911372|929aa	blich9945A_3025|2908586_2911372|929aa	cg_3|CHCC5021_0540|366867_369653|929aa	cg_17|CHCC15332_2370|139377_142163|929aa	cg_6|CHCC15337_3821|46576_49362|929aa	cg_51|CHCC14527_1721|67467_70253|929aa	cg_10|CHCC19467_2134|90988_93774|929aa	cg_14|CHCC19468_0820|432846_435632|929aa	cg_30|CHCC5022_4014|61275_64061|929aa	cg_36|CHCC4186_3574|61275_64061|929aa	cg_8|CHCC20372_3733|437624_440410|929aa	cg_4|CHCC5027_4210|12815_15601|929aa	cg_11|CHCC20333_1349|71007_73793|929aa	cg_4|CHCC20331_0962|311257_314043|929aa	cg_19|CHCC20348_2792|316541_319327|929aa	cg_2|CHCC20491_1159|391723_394509|929aa	cg_24|CHCC15136_3045|116551_119337|929aa	cg_10|CHCC14817_2259|244872_247658|929aa	cg_7|CHCC12620_3812|170183_172969|929aa	SC10_B2orf04387|2933181_2935967|929aa	blichBL09_3079|2933181_2935967|929aa	cg_7|CHCC15381_0134|46430_49213|928aa	cg_13|CHCC20497_3602|390560_393346|929aa	cg_7|CHCC20488_2392|388589_391375|929aa	cg_2|CHCC14523_2496|390555_393341|929aa	cg_4|CHCC20492_1409|390567_393353|929aa	cg_13|CHCC20347_3635|106590_109376|929aa	cg_1|CHCC14820_3544|170059_172845|929aa	cg_18|CHCC20490_4154|18947_21733|929aa	cg_10|CHCC5019_3906|284386_287172|929aa	cg_4|CHCC5023_4398|284643_287429|929aa	cg_13|CHCC14814_4411|34616_37402|929aa		cg_63|CHCC20375_2724|6997_9783|929aa	cg_2|CHCC20327_4454|896487_899273|929aa	cg_1|CHCC20487_0365|133473_136259|929aa	cg_4|CHCC20442_0197|173699_176485|929aa	cg_1|CHCC14688_4110|75827_78613|929aa	cg_5|CHCC15091_0063|55477_57516|680aa	cg_6|CHCC15292_1488|185616_187655|680aa	cg_17|CHCC14441_2586|130554_133340|929aa	cg_45|CHCC14437_3613|9466_12252|929aa	cg_9|CHCC20486_3543|133014_135800|929aa	cg_10|CHCC5020_0384|176960_179746|929aa	cg_19|CHCC20339_2023|174700_177486|929aa	cg_12|CHCC15315_0121|106762_109548|929aa	cg_9|CHCC15546_2745|226476_229262|929aa	cg_8|CHCC16736_1339|107067_109853|929aa	cg_2|CHCC14568_3885|123617_126403|929aa
OG_3040	BaLi_c29290|2911778_2912236|153aa	blich9945A_3026|2911778_2912236|153aa	cg_3|CHCC5021_0539|366003_366461|153aa	cg_17|CHCC15332_2369|138513_138971|153aa	cg_6|CHCC15337_3822|49768_50226|153aa	cg_51|CHCC14527_1720|66603_67061|153aa	cg_10|CHCC19467_2133|90124_90582|153aa	cg_14|CHCC19468_0819|431982_432440|153aa	cg_30|CHCC5022_4013|60411_60869|153aa	cg_36|CHCC4186_3573|60411_60869|153aa	cg_8|CHCC20372_3732|436760_437218|153aa	cg_4|CHCC5027_4209|11951_12409|153aa	cg_11|CHCC20333_1348|70144_70602|153aa	cg_4|CHCC20331_0963|314449_314907|153aa	cg_19|CHCC20348_2793|319733_320191|153aa	cg_2|CHCC20491_1158|390859_391317|153aa	cg_24|CHCC15136_3046|119743_120201|153aa	cg_10|CHCC14817_2260|248064_248522|153aa	cg_7|CHCC12620_3811|169319_169777|153aa	SC10_B2orf04390|2936373_2936831|153aa	blichBL09_3080|2936373_2936831|153aa	cg_7|CHCC15381_0135|49619_50077|153aa	cg_13|CHCC20497_3601|389696_390154|153aa	cg_7|CHCC20488_2391|387725_388183|153aa	cg_2|CHCC14523_2495|389691_390149|153aa	cg_4|CHCC20492_1408|389703_390161|153aa	cg_13|CHCC20347_3634|105725_106183|153aa	cg_1|CHCC14820_3543|169196_169654|153aa	cg_18|CHCC20490_4153|18083_18541|153aa	cg_10|CHCC5019_3907|287578_288036|153aa	cg_4|CHCC5023_4399|287835_288293|153aa	cg_13|CHCC14814_4410|33528_33989|154aa		cg_63|CHCC20375_2723|6137_6601|155aa	cg_2|CHCC20327_4456|899671_900135|155aa	cg_1|CHCC20487_0367|136657_137121|155aa	cg_4|CHCC20442_0195|172837_173301|155aa	cg_1|CHCC14688_4108|74965_75429|155aa	cg_5|CHCC15091_0061|54367_54831|155aa	cg_6|CHCC15292_1486|184506_184970|155aa	cg_17|CHCC14441_2584|129692_130156|155aa	cg_45|CHCC14437_3615|12650_13114|155aa	cg_9|CHCC20486_3541|132152_132616|155aa	cg_10|CHCC5020_0386|180144_180608|155aa	cg_19|CHCC20339_2021|173838_174302|155aa	cg_12|CHCC15315_0119|105900_106364|155aa	cg_9|CHCC15546_2747|229660_230124|155aa	cg_8|CHCC16736_1337|106205_106669|155aa	cg_2|CHCC14568_3887|126801_127265|155aa
OG_3471		blich9945A_3027|2912357_2912617|87aa	cg_3|CHCC5021_0538|365622_365882|87aa	cg_17|CHCC15332_2368|138132_138392|87aa	cg_6|CHCC15337_3823|50347_50607|87aa	cg_51|CHCC14527_1719|66222_66482|87aa	cg_10|CHCC19467_2132|89743_90003|87aa	cg_14|CHCC19468_0818|431601_431861|87aa	cg_30|CHCC5022_4012|60030_60290|87aa	cg_36|CHCC4186_3572|60030_60290|87aa	cg_8|CHCC20372_3731|436379_436639|87aa	cg_4|CHCC5027_4208|11570_11830|87aa	cg_11|CHCC20333_1347|69763_70023|87aa	cg_4|CHCC20331_0964|315028_315288|87aa	cg_19|CHCC20348_2794|320312_320572|87aa	cg_2|CHCC20491_1157|390478_390738|87aa	cg_24|CHCC15136_3047|120322_120582|87aa	cg_10|CHCC14817_2261|248643_248903|87aa	cg_7|CHCC12620_3810|168938_169198|87aa	SC10_B2orf04391|2936952_2937212|87aa	blichBL09_3081|2936952_2937212|87aa	cg_7|CHCC15381_0136|50198_50458|87aa	cg_13|CHCC20497_3600|389315_389575|87aa	cg_7|CHCC20488_2390|387344_387604|87aa	cg_2|CHCC14523_2494|389310_389570|87aa	cg_4|CHCC20492_1407|389322_389582|87aa	cg_13|CHCC20347_3633|105344_105604|87aa	cg_1|CHCC14820_3542|168815_169075|87aa	cg_18|CHCC20490_4152|17702_17962|87aa	cg_10|CHCC5019_3908|288157_288417|87aa	cg_4|CHCC5023_4400|288414_288674|87aa	cg_13|CHCC14814_4409|33147_33407|87aa		cg_63|CHCC20375_2722|5756_6013|86aa	cg_2|CHCC20327_4457|900256_900516|87aa	cg_1|CHCC20487_0368|137242_137502|87aa	cg_4|CHCC20442_0194|172456_172716|87aa	cg_1|CHCC14688_4107|74584_74844|87aa	cg_5|CHCC15091_0060|53986_54246|87aa	cg_6|CHCC15292_1485|184125_184385|87aa	cg_17|CHCC14441_2583|129311_129571|87aa	cg_45|CHCC14437_3616|13235_13495|87aa	cg_9|CHCC20486_3540|131771_132031|87aa	cg_10|CHCC5020_0387|180729_180989|87aa	cg_19|CHCC20339_2020|173457_173717|87aa	cg_12|CHCC15315_0118|105519_105779|87aa	cg_9|CHCC15546_2748|230245_230505|87aa	cg_8|CHCC16736_1336|105824_106084|87aa	cg_2|CHCC14568_3888|127386_127646|87aa
OG_3041	BaLi_c29300|2912700_2913350|217aa	blich9945A_3028|2912700_2913350|217aa	cg_3|CHCC5021_0537|364889_365539|217aa	cg_17|CHCC15332_2367|137399_138049|217aa	cg_6|CHCC15337_3824|50690_51340|217aa	cg_51|CHCC14527_1718|65489_66139|217aa	cg_10|CHCC19467_2131|89010_89660|217aa	cg_14|CHCC19468_0817|430868_431518|217aa	cg_30|CHCC5022_4011|59297_59947|217aa	cg_36|CHCC4186_3571|59297_59947|217aa	cg_8|CHCC20372_3730|435646_436296|217aa	cg_4|CHCC5027_4207|10837_11487|217aa	cg_11|CHCC20333_1346|69030_69680|217aa	cg_4|CHCC20331_0965|315371_316021|217aa	cg_19|CHCC20348_2795|320655_321305|217aa	cg_2|CHCC20491_1156|389745_390395|217aa	cg_24|CHCC15136_3048|120665_121315|217aa	cg_10|CHCC14817_2262|248986_249636|217aa	cg_7|CHCC12620_12620|168205_168855|217aa	SC10_B2orf04393|2937295_2937945|217aa	blichBL09_3082|2937295_2937945|217aa	cg_7|CHCC15381_0137|50541_51191|217aa	cg_13|CHCC20497_3599|388582_389232|217aa	cg_7|CHCC20488_2389|386611_387261|217aa	cg_2|CHCC14523_2493|388577_389227|217aa	cg_4|CHCC20492_1406|388589_389239|217aa	cg_13|CHCC20347_3632|104611_105261|217aa	cg_1|CHCC14820_3541|168082_168732|217aa	cg_18|CHCC20490_4151|16969_17619|217aa	cg_10|CHCC5019_3909|288500_289150|217aa	cg_4|CHCC5023_4401|288757_289407|217aa	cg_13|CHCC14814_4408|32414_33064|217aa		cg_63|CHCC20375_2721|5023_5673|217aa	cg_2|CHCC20327_4458|900599_901249|217aa	cg_1|CHCC20487_0369|137585_138235|217aa	cg_4|CHCC20442_0193|171738_172388|217aa	cg_1|CHCC14688_4106|73851_74501|217aa	cg_5|CHCC15091_0059|53268_53918|217aa	cg_6|CHCC15292_1484|183392_184042|217aa	cg_17|CHCC14441_2582|128578_129228|217aa	cg_45|CHCC14437_3617|13578_14228|217aa	cg_9|CHCC20486_3539|131038_131688|217aa	cg_10|CHCC5020_0388|181072_181722|217aa	cg_19|CHCC20339_2019|172724_173374|217aa	cg_12|CHCC15315_0117|104802_105404|201aa	cg_9|CHCC15546_2749|230620_231222|201aa	cg_8|CHCC16736_1335|105107_105709|201aa	cg_2|CHCC14568_3889|127761_128363|201aa
OG_3042	BaLi_c29310|2913568_2914128|187aa	blich9945A_3030|2913568_2914128|187aa	cg_3|CHCC5021_0535|364111_364671|187aa	cg_17|CHCC15332_2365|136621_137181|187aa	cg_6|CHCC15337_3826|51558_52118|187aa	cg_51|CHCC14527_1716|64711_65271|187aa	cg_10|CHCC19467_2129|88232_88792|187aa	cg_14|CHCC19468_0815|430090_430650|187aa	cg_30|CHCC5022_4009|58519_59079|187aa	cg_36|CHCC4186_3569|58519_59079|187aa	cg_8|CHCC20372_3728|434868_435428|187aa	cg_4|CHCC5027_4205|10059_10619|187aa	cg_11|CHCC20333_1344|68252_68812|187aa	cg_4|CHCC20331_0967|316239_316799|187aa	cg_19|CHCC20348_2797|321523_322083|187aa	cg_2|CHCC20491_1154|388967_389527|187aa	cg_24|CHCC15136_3050|121551_122093|181aa	cg_10|CHCC14817_2264|249854_250414|187aa	cg_7|CHCC12620_3807|167427_167987|187aa	SC10_B2orf04395|2938181_2938723|181aa	blichBL09_3084|2938163_2938723|187aa	cg_7|CHCC15381_0139|51409_51969|187aa	cg_13|CHCC20497_3597|387804_388364|187aa	cg_7|CHCC20488_2387|385833_386393|187aa	cg_2|CHCC14523_2491|387799_388359|187aa	cg_4|CHCC20492_1404|387811_388371|187aa	cg_13|CHCC20347_3630|103833_104393|187aa	cg_1|CHCC14820_3539|167304_167864|187aa	cg_18|CHCC20490_4149|16191_16751|187aa	cg_10|CHCC5019_3911|289368_289928|187aa	cg_4|CHCC5023_4403|289625_290185|187aa	cg_13|CHCC14814_4407|31636_32088|151aa		cg_63|CHCC20375_2719|4248_4808|187aa	cg_2|CHCC20327_4459|901466_902026|187aa	cg_1|CHCC20487_0370|138452_139012|187aa	cg_4|CHCC20442_0191|170963_171523|187aa	cg_1|CHCC14688_4105|73074_73634|187aa	cg_5|CHCC15091_0058|52493_53053|187aa	cg_6|CHCC15292_1483|182615_183175|187aa	cg_17|CHCC14441_2581|127801_128361|187aa	cg_45|CHCC14437_3618|14445_15005|187aa	cg_9|CHCC20486_3538|130261_130821|187aa	cg_10|CHCC5020_0389|181939_182499|187aa	cg_19|CHCC20339_2018|171947_172507|187aa	cg_12|CHCC15315_0116|104034_104585|184aa	cg_9|CHCC15546_2750|231439_231990|184aa	cg_8|CHCC16736_1334|104339_104890|184aa	cg_2|CHCC14568_3890|128580_129131|184aa
OG_3043	BaLi_c29320|2914133_2914702|190aa	blich9945A_3031|2914133_2914702|190aa	cg_3|CHCC5021_0534|363537_364106|190aa	cg_17|CHCC15332_2364|136047_136616|190aa	cg_6|CHCC15337_3827|52123_52692|190aa	cg_51|CHCC14527_1715|64137_64706|190aa	cg_10|CHCC19467_2128|87658_88227|190aa	cg_14|CHCC19468_0814|429516_430085|190aa	cg_30|CHCC5022_4008|57945_58514|190aa	cg_36|CHCC4186_3568|57945_58514|190aa	cg_8|CHCC20372_3727|434294_434863|190aa	cg_4|CHCC5027_4204|9485_10054|190aa	cg_11|CHCC20333_1343|67678_68247|190aa	cg_4|CHCC20331_0968|316804_317373|190aa	cg_19|CHCC20348_2798|322088_322657|190aa	cg_2|CHCC20491_1153|388397_388927|177aa	cg_24|CHCC15136_3051|122098_122667|190aa	cg_10|CHCC14817_2265|250419_250988|190aa	cg_7|CHCC12620_3806|166853_167422|190aa	SC10_B2orf04397|2938728_2939297|190aa	blichBL09_3085|2938728_2939297|190aa	cg_7|CHCC15381_0140|51974_52543|190aa	cg_13|CHCC20497_3596|387230_387799|190aa	cg_7|CHCC20488_2386|385259_385828|190aa	cg_2|CHCC14523_2490|387225_387794|190aa	cg_4|CHCC20492_1403|387237_387806|190aa	cg_13|CHCC20347_3629|103259_103828|190aa	cg_1|CHCC14820_3538|166730_167299|190aa	cg_18|CHCC20490_4147|15618_16010|131aa	cg_10|CHCC5019_3912|289933_290502|190aa	cg_4|CHCC5023_4404|290190_290759|190aa	cg_13|CHCC14814_4406|31104_31631|176aa		cg_63|CHCC20375_2718|3716_4243|176aa	cg_2|CHCC20327_4460|902031_902558|176aa	cg_1|CHCC20487_0371|139017_139544|176aa	cg_4|CHCC20442_0190|170431_170958|176aa	cg_1|CHCC14688_4104|72542_73069|176aa	cg_5|CHCC15091_0057|51961_52488|176aa	cg_6|CHCC15292_1482|182083_182610|176aa	cg_17|CHCC14441_2580|127269_127796|176aa	cg_45|CHCC14437_3619|15010_15537|176aa	cg_9|CHCC20486_3537|129729_130256|176aa	cg_10|CHCC5020_0390|182504_183031|176aa	cg_19|CHCC20339_2017|171415_171942|176aa	cg_12|CHCC15315_0115|103491_104018|176aa	cg_9|CHCC15546_2751|232006_232533|176aa	cg_8|CHCC16736_1333|103796_104323|176aa	cg_2|CHCC14568_3891|129147_129674|176aa
OG_4628	BaLi_c29330|2914675_2915823|383aa	blich9945A_3032|2914675_2915823|383aa	cg_3|CHCC5021_0533|362416_363564|383aa	cg_17|CHCC15332_2363|134926_136074|383aa	cg_6|CHCC15337_3828|52665_53813|383aa	cg_51|CHCC14527_1714|63016_64164|383aa	cg_10|CHCC19467_2127|86537_87685|383aa	cg_14|CHCC19468_0813|428395_429543|383aa	cg_30|CHCC5022_4007|56803_57972|390aa	cg_36|CHCC4186_3567|56803_57972|390aa	cg_8|CHCC20372_3726|433116_434321|402aa	cg_4|CHCC5027_4203|8364_9512|383aa	cg_11|CHCC20333_1342|66557_67705|383aa	cg_4|CHCC20331_0969|317346_318494|383aa	cg_19|CHCC20348_2799|322630_323778|383aa	cg_2|CHCC20491_1152|387276_388424|383aa	cg_24|CHCC15136_3052|122640_123788|383aa	cg_10|CHCC14817_2266|250961_252109|383aa	cg_7|CHCC12620_3805|165732_166880|383aa	SC10_B2orf04398|2939270_2940418|383aa	blichBL09_3086|2939270_2940418|383aa	cg_7|CHCC15381_0141|52516_53664|383aa	cg_13|CHCC20497_3595|386109_387257|383aa	cg_7|CHCC20488_2385|384138_385286|383aa	cg_2|CHCC14523_2489|386104_387252|383aa	cg_4|CHCC20492_1402|386116_387264|383aa	cg_13|CHCC20347_3628|102138_103286|383aa	cg_1|CHCC14820_3537|165609_166757|383aa	cg_18|CHCC20490_4146|14497_15645|383aa	cg_10|CHCC5019_3913|290475_291623|383aa	cg_4|CHCC5023_4405|290732_291880|383aa
OG_4627	BaLi_c29340|2915893_2916453|187aa	blich9945A_3033|2915893_2916453|187aa	cg_3|CHCC5021_0532|361786_362346|187aa	cg_17|CHCC15332_2362|134296_134856|187aa	cg_6|CHCC15337_3829|53883_54443|187aa	cg_51|CHCC14527_1713|62386_62946|187aa	cg_10|CHCC19467_2126|85907_86467|187aa	cg_14|CHCC19468_0812|427765_428325|187aa	cg_30|CHCC5022_4006|56243_56803|187aa	cg_36|CHCC4186_3566|56243_56803|187aa	cg_8|CHCC20372_3725|432544_433104|187aa	cg_4|CHCC5027_4202|7734_8294|187aa	cg_11|CHCC20333_1341|65927_66487|187aa	cg_4|CHCC20331_0970|318564_319124|187aa	cg_19|CHCC20348_2800|323848_324408|187aa	cg_2|CHCC20491_1151|386646_387206|187aa	cg_24|CHCC15136_3053|123858_124418|187aa	cg_10|CHCC14817_2267|252179_252739|187aa	cg_7|CHCC12620_3804|165102_165662|187aa	SC10_B2orf04400|2940488_2941048|187aa	blichBL09_3087|2940488_2941048|187aa	cg_7|CHCC15381_0142|53734_54294|187aa	cg_13|CHCC20497_3594|385479_386039|187aa	cg_7|CHCC20488_2384|383508_384068|187aa	cg_2|CHCC14523_2488|385474_386034|187aa	cg_4|CHCC20492_1401|385486_386046|187aa	cg_13|CHCC20347_3627|101508_102068|187aa	cg_1|CHCC14820_3536|164979_165539|187aa	cg_18|CHCC20490_4145|13867_14427|187aa	cg_10|CHCC5019_3914|291693_292253|187aa	cg_4|CHCC5023_4406|291950_292510|187aa
OG_4626	BaLi_c29350|2916466_2918538|691aa	blich9945A_3034|2916466_2918538|691aa	cg_3|CHCC5021_0531|359701_361773|691aa	cg_17|CHCC15332_2361|132211_134283|691aa	cg_6|CHCC15337_3830|54456_56528|691aa	cg_51|CHCC14527_1712|60301_62373|691aa	cg_10|CHCC19467_2125|83822_85894|691aa	cg_14|CHCC19468_0811|425680_427752|691aa	cg_30|CHCC5022_4005|54158_56230|691aa	cg_36|CHCC4186_3565|54158_56230|691aa	cg_8|CHCC20372_3724|430459_432531|691aa	cg_4|CHCC5027_4201|5649_7721|691aa	cg_11|CHCC20333_1340|63842_65914|691aa	cg_4|CHCC20331_0971|319137_321209|691aa	cg_19|CHCC20348_2801|324421_326493|691aa	cg_2|CHCC20491_1150|384561_386633|691aa	cg_24|CHCC15136_3054|124431_126503|691aa	cg_10|CHCC14817_2268|252752_254824|691aa	cg_7|CHCC12620_3803|163017_165089|691aa	SC10_B2orf04402|2941061_2943133|691aa	blichBL09_3088|2941061_2943133|691aa	cg_7|CHCC15381_0143|54307_56379|691aa	cg_13|CHCC20497_3593|383394_385466|691aa	cg_7|CHCC20488_2383|381423_383495|691aa	cg_2|CHCC14523_2487|383389_385461|691aa	cg_4|CHCC20492_1400|383401_385473|691aa	cg_13|CHCC20347_3626|99423_101495|691aa	cg_1|CHCC14820_3535|162894_164966|691aa	cg_18|CHCC20490_4144|11782_13854|691aa	cg_10|CHCC5019_3915|292266_294083|606aa	cg_4|CHCC5023_4407|292523_294595|691aa
OG_4625	BaLi_c29360|2918552_2920225|558aa	blich9945A_3035|2918552_2920225|558aa	cg_3|CHCC5021_0530|358014_359687|558aa	cg_17|CHCC15332_2360|130524_132197|558aa	cg_6|CHCC15337_3831|56542_58215|558aa	cg_51|CHCC14527_1711|58614_60287|558aa	cg_10|CHCC19467_2124|82135_83808|558aa	cg_14|CHCC19468_0810|423993_425666|558aa	cg_30|CHCC5022_4004|52471_54144|558aa	cg_36|CHCC4186_3564|52471_54144|558aa	cg_8|CHCC20372_3723|428772_430445|558aa	cg_4|CHCC5027_4200|3962_5635|558aa	cg_11|CHCC20333_1339|62155_63828|558aa	cg_4|CHCC20331_0972|321223_322896|558aa	cg_19|CHCC20348_2802|326507_328180|558aa	cg_2|CHCC20491_1149|382874_384547|558aa	cg_24|CHCC15136_3055|126517_128190|558aa	cg_10|CHCC14817_2269|254838_256511|558aa	cg_7|CHCC12620_3802|161330_163003|558aa	SC10_B2orf04403|2943147_2944820|558aa	blichBL09_3089|2943147_2944820|558aa	cg_7|CHCC15381_0144|56393_58066|558aa	cg_13|CHCC20497_3592|381707_383380|558aa	cg_7|CHCC20488_2382|379736_381409|558aa	cg_2|CHCC14523_2486|381702_383375|558aa	cg_4|CHCC20492_1399|381714_383387|558aa	cg_13|CHCC20347_3625|97736_99409|558aa	cg_1|CHCC14820_3534|161207_162880|558aa	cg_18|CHCC20490_4143|10095_11768|558aa	cg_10|CHCC5019_3916|294353_296026|558aa	cg_4|CHCC5023_4408|294609_296282|558aa
OG_3472	BaLi_c29370|2920948_2921793|282aa	blich9945A_3036|2920948_2921793|282aa	cg_3|CHCC5021_0529|356446_357291|282aa	cg_17|CHCC15332_2359|128956_129801|282aa	cg_6|CHCC15337_3832|58938_59783|282aa	cg_51|CHCC14527_1710|57046_57891|282aa	cg_10|CHCC19467_2123|80567_81412|282aa	cg_14|CHCC19468_0809|422425_423270|282aa	cg_30|CHCC5022_4003|50903_51748|282aa	cg_36|CHCC4186_3563|50903_51748|282aa	cg_8|CHCC20372_3722|427204_428049|282aa	cg_4|CHCC5027_4199|2394_3239|282aa	cg_11|CHCC20333_1338|60587_61432|282aa	cg_4|CHCC20331_0973|323619_324464|282aa	cg_16|CHCC20348_2828|610_1455|282aa	cg_2|CHCC20491_1148|381306_382151|282aa	cg_24|CHCC15136_3056|128913_129758|282aa	cg_10|CHCC14817_2270|257234_258079|282aa	cg_7|CHCC12620_3801|159762_160607|282aa	SC10_B2orf04405|2945543_2946388|282aa	blichBL09_3090|2945543_2946388|282aa	cg_7|CHCC15381_0145|58789_59634|282aa	cg_13|CHCC20497_3591|380139_380984|282aa	cg_7|CHCC20488_2381|378168_379013|282aa	cg_2|CHCC14523_2485|380134_380979|282aa	cg_4|CHCC20492_1398|380146_380991|282aa	cg_13|CHCC20347_3624|96168_97013|282aa	cg_1|CHCC14820_3533|159639_160484|282aa	cg_18|CHCC20490_4142|8527_9372|282aa	cg_10|CHCC5019_3917|296749_297594|282aa	cg_4|CHCC5023_4409|297005_297850|282aa	cg_13|CHCC14814_4405|30220_31068|283aa		cg_63|CHCC20375_2717|2834_3682|283aa	cg_2|CHCC20327_4461|902592_903440|283aa	cg_1|CHCC20487_0372|139578_140426|283aa	cg_4|CHCC20442_0189|169549_170397|283aa	cg_1|CHCC14688_4103|71660_72508|283aa	cg_5|CHCC15091_0056|51079_51927|283aa	cg_6|CHCC15292_1481|181201_182049|283aa	cg_17|CHCC14441_2579|126387_127235|283aa	cg_45|CHCC14437_3620|15571_16419|283aa	cg_9|CHCC20486_3536|128847_129695|283aa	cg_10|CHCC5020_0391|183065_183913|283aa	cg_19|CHCC20339_2016|170533_171381|283aa	cg_12|CHCC15315_0114|102609_103457|283aa	cg_9|CHCC15546_2752|232567_233415|283aa	cg_8|CHCC16736_1332|102914_103762|283aa	cg_2|CHCC14568_3892|129708_130556|283aa
OG_3044	BaLi_c29380|2921824_2923044|407aa	blich9945A_3037|2921824_2923092|423aa	cg_3|CHCC5021_0528|355147_356415|423aa	cg_17|CHCC15332_2358|127705_128925|407aa	cg_6|CHCC15337_3833|59814_61082|423aa	cg_51|CHCC14527_1709|55747_57015|423aa	cg_10|CHCC19467_2122|79268_80536|423aa	cg_14|CHCC19468_0808|421126_422394|423aa	cg_30|CHCC5022_4002|49604_50872|423aa	cg_36|CHCC4186_3562|49604_50872|423aa	cg_8|CHCC20372_3721|425953_427173|407aa	cg_4|CHCC5027_4198|1095_2363|423aa	cg_11|CHCC20333_1337|59288_60556|423aa	cg_4|CHCC20331_0974|324495_325763|423aa	cg_16|CHCC20348_2829|1486_2754|423aa	cg_2|CHCC20491_1147|380007_381275|423aa	cg_24|CHCC15136_3057|129789_131009|407aa	cg_10|CHCC14817_2271|258110_259330|407aa	cg_7|CHCC12620_3800|158511_159731|407aa	SC10_B2orf04406|2946419_2947639|407aa	blichBL09_3091|2946419_2947639|407aa	cg_7|CHCC15381_0146|59665_60885|407aa	cg_13|CHCC20497_3590|378840_380108|423aa	cg_7|CHCC20488_2380|376869_378137|423aa	cg_2|CHCC14523_2484|378835_380103|423aa	cg_4|CHCC20492_1397|378847_380115|423aa	cg_13|CHCC20347_3623|94917_96137|407aa	cg_1|CHCC14820_3532|158340_159608|423aa	cg_18|CHCC20490_4141|7276_8496|407aa	cg_10|CHCC5019_3918|297625_298845|407aa	cg_4|CHCC5023_4410|297881_299149|423aa	cg_13|CHCC14814_4404|28921_30189|423aa		cg_63|CHCC20375_2716|1583_2803|407aa	cg_2|CHCC20327_4462|903470_904705|412aa	cg_1|CHCC20487_0373|140456_141691|412aa	cg_4|CHCC20442_0187|168282_169001|240aa	cg_1|CHCC14688_4102|70395_71630|412aa	cg_5|CHCC15091_0054|49812_50531|240aa	cg_6|CHCC15292_1480|179936_181171|412aa	cg_17|CHCC14441_2578|125122_126357|412aa	cg_45|CHCC14437_3621|16449_17684|412aa	cg_9|CHCC20486_3535|127582_128817|412aa	cg_10|CHCC5020_0392|183943_185178|412aa	cg_19|CHCC20339_2015|169268_170503|412aa	cg_12|CHCC15315_0113|101344_102579|412aa	cg_9|CHCC15546_2753|233445_234680|412aa	cg_8|CHCC16736_1331|101649_102884|412aa	cg_2|CHCC14568_3893|130586_131821|412aa
OG_3045	BaLi_c29390|2923202_2923579|126aa	blich9945A_3038|2923202_2923579|126aa	cg_3|CHCC5021_0527|354660_355037|126aa	cg_17|CHCC15332_2357|127170_127547|126aa	cg_6|CHCC15337_3834|61192_61569|126aa	cg_51|CHCC14527_1708|55260_55637|126aa	cg_10|CHCC19467_2121|78781_79158|126aa	cg_14|CHCC19468_0807|420639_421016|126aa	cg_30|CHCC5022_4001|49117_49494|126aa	cg_36|CHCC4186_3561|49117_49494|126aa	cg_8|CHCC20372_3720|425418_425795|126aa	cg_4|CHCC5027_4197|608_985|126aa	cg_11|CHCC20333_1336|58801_59178|126aa	cg_4|CHCC20331_0975|325873_326250|126aa	cg_16|CHCC20348_2830|2864_3241|126aa	cg_2|CHCC20491_1146|379520_379897|126aa	cg_24|CHCC15136_3058|131167_131544|126aa	cg_10|CHCC14817_2272|259488_259865|126aa	cg_7|CHCC12620_3799|157976_158353|126aa	SC10_B2orf04407|2947797_2948174|126aa	blichBL09_3092|2947797_2948174|126aa	cg_7|CHCC15381_0147|61043_61420|126aa	cg_13|CHCC20497_3589|378353_378730|126aa	cg_7|CHCC20488_2379|376382_376759|126aa	cg_2|CHCC14523_2483|378348_378725|126aa	cg_4|CHCC20492_1396|378360_378737|126aa	cg_13|CHCC20347_3622|94382_94759|126aa	cg_1|CHCC14820_3531|157853_158230|126aa	cg_18|CHCC20490_4140|6741_7118|126aa	cg_10|CHCC5019_3919|299003_299380|126aa	cg_4|CHCC5023_4411|299259_299636|126aa	cg_13|CHCC14814_4403|28434_28811|126aa		cg_63|CHCC20375_2715|1049_1426|126aa	cg_2|CHCC20327_4463|904862_905239|126aa	cg_1|CHCC20487_0374|141848_142225|126aa	cg_4|CHCC20442_0186|167748_168125|126aa	cg_1|CHCC14688_4101|69861_70238|126aa	cg_5|CHCC15091_0053|49278_49655|126aa	cg_6|CHCC15292_1479|179402_179779|126aa	cg_17|CHCC14441_2577|124588_124965|126aa	cg_45|CHCC14437_3622|17841_18218|126aa	cg_9|CHCC20486_3534|127048_127425|126aa	cg_10|CHCC5020_0393|185335_185712|126aa	cg_19|CHCC20339_2014|168734_169111|126aa	cg_12|CHCC15315_0112|100810_101187|126aa	cg_9|CHCC15546_2754|234837_235214|126aa	cg_8|CHCC16736_1330|101115_101492|126aa	cg_2|CHCC14568_3894|131978_132355|126aa
OG_93	BaLi_c29400|2923599_2924264|222aa	blich9945A_3039|2923599_2924264|222aa	cg_3|CHCC5021_0526|353975_354640|222aa	cg_17|CHCC15332_2356|126485_127150|222aa	cg_6|CHCC15337_3835|61589_62254|222aa	cg_51|CHCC14527_1707|54575_55240|222aa	cg_10|CHCC19467_2120|78096_78761|222aa	cg_14|CHCC19468_0806|419954_420619|222aa	cg_30|CHCC5022_4000|48432_49097|222aa	cg_36|CHCC4186_3560|48432_49097|222aa	cg_8|CHCC20372_3719|424733_425398|222aa		cg_11|CHCC20333_1335|58116_58781|222aa	cg_4|CHCC20331_0976|326270_326695|142aa cg_4|CHCC20331_0977|326696_326935|80aa	cg_16|CHCC20348_2831|3261_3686|142aa cg_16|CHCC20348_2832|3687_3926|80aa	cg_2|CHCC20491_1145|378835_379500|222aa	cg_24|CHCC15136_3059|131564_132229|222aa	cg_10|CHCC14817_2273|259885_260550|222aa	cg_7|CHCC12620_3798|157291_157956|222aa	SC10_B2orf04409|2948194_2948859|222aa	blichBL09_3093|2948194_2948859|222aa	cg_7|CHCC15381_0148|61440_62105|222aa	cg_13|CHCC20497_3588|377668_378333|222aa	cg_7|CHCC20488_2378|375697_376362|222aa	cg_2|CHCC14523_2482|377663_378328|222aa	cg_4|CHCC20492_1395|377675_378340|222aa	cg_13|CHCC20347_3621|93697_94362|222aa	cg_1|CHCC14820_3530|157168_157833|222aa	cg_18|CHCC20490_4139|6422_6721|100aa cg_18|CHCC20490_4138|6056_6409|118aa	cg_10|CHCC5019_3920|299400_299699|100aa cg_10|CHCC5019_3921|299712_300065|118aa	cg_4|CHCC5023_4412|299656_299955|100aa cg_4|CHCC5023_4413|299968_300321|118aa	cg_13|CHCC14814_4402|27749_28414|222aa		cg_63|CHCC20375_2714|364_1029|222aa	cg_2|CHCC20327_4464|905259_905924|222aa	cg_1|CHCC20487_0375|142245_142562|106aa cg_1|CHCC20487_0376|142649_142909|87aa	cg_4|CHCC20442_0185|167063_167728|222aa	cg_1|CHCC14688_4100|69176_69841|222aa	cg_5|CHCC15091_0052|48593_49258|222aa	cg_6|CHCC15292_1478|178717_179382|222aa	cg_17|CHCC14441_2576|123903_124568|222aa	cg_45|CHCC14437_3623|18238_18903|222aa	cg_9|CHCC20486_3533|126363_127028|222aa	cg_10|CHCC5020_0394|185732_186397|222aa	cg_19|CHCC20339_2013|168049_168714|222aa	cg_12|CHCC15315_0111|100125_100790|222aa	cg_9|CHCC15546_2755|235234_235899|222aa	cg_8|CHCC16736_1329|100430_101095|222aa	cg_2|CHCC14568_3895|132375_133040|222aa
[truncated: 60 more columns]

## Sheet: aadK-adh region
Table S4: Chromosomal region surrounding aadK and aph genes
OG	blich_9945A_NCBI	blich_9945A	CHCC5021	CHCC15332	CHCC15337	CHCC14527	CHCC19467	CHCC19468	CHCC5022	CHCC4186	CHCC20372	CHCC5027	CHCC20333	CHCC20331	CHCC20348	CHCC20491	CHCC15136	CHCC14817	CHCC12620	blich_BL09_NCBI	blich_BL09	CHCC15381	CHCC20497	CHCC20488	CHCC14523	CHCC20492	CHCC20347	CHCC14820	CHCC20490	CHCC5019	CHCC5023	CHCC14814		CHCC20375	CHCC20327	CHCC20487	CHCC20442	CHCC14688	CHCC15091	CHCC15292	CHCC14441	CHCC14437	CHCC20486	CHCC5020	CHCC20339	CHCC15315	CHCC15546	CHCC16736	CHCC14568
OG_3550	BaLi_c02270|208416_209024|203aa	blich9945A_0205|208416_208889|158aa	cg_24|CHCC5021_2100|22919_23527|203aa	cg_30|CHCC15332_3752|196079_196687|203aa	cg_7|CHCC15337_4595|22919_23527|203aa	cg_112|CHCC14527_0944|15211_15819|203aa	cg_31|CHCC19467_4565|22924_23532|203aa	cg_9|CHCC19468_2718|196078_196686|203aa	cg_37|CHCC5022_3884|22939_23547|203aa	cg_120|CHCC4186_2258|15191_15799|203aa	cg_12|CHCC20372_2696|22868_23476|203aa	cg_10|CHCC5027_3381|54883_55491|203aa	cg_8|CHCC20333_3277|205373_205981|203aa	cg_9|CHCC20331_1417|22945_23553|203aa	cg_26|CHCC20348_4404|46483_47091|203aa	cg_7|CHCC20491_0546|22880_23488|203aa	cg_52|CHCC15136_3258|15643_16251|203aa	cg_7|CHCC14817_1590|91909_92517|203aa	cg_6|CHCC12620_0752|208214_208822|203aa	SC10_B2orf00266|208522_209130|203aa	blichBL09_0206|208522_209130|203aa	cg_4|CHCC15381_2823|23094_23702|203aa	cg_4|CHCC20497_4650|193871_194479|203aa	cg_12|CHCC20488_0901|22885_23493|203aa	cg_19|CHCC14523_3901|22881_23489|203aa	cg_1|CHCC20492_2758|193871_194479|203aa			cg_21|CHCC20490_1903|23092_23700|203aa	cg_19|CHCC5019_4469|193841_194449|203aa	cg_2|CHCC5023_1966|15170_15778|203aa	cg_11|CHCC14814_3077|23918_24391|158aa		cg_103|CHCC20375_3133|18494_19102|203aa	cg_1|CHCC20327_1724|22889_23497|203aa	cg_7|CHCC20487_3814|22891_23499|203aa	cg_12|CHCC20442_1318|194450_195058|203aa	cg_36|CHCC14688_3368|27333_27941|203aa	cg_3|CHCC15091_2914|198482_199090|203aa	cg_15|CHCC15292_0708|75157_75765|203aa	cg_15|CHCC14441_1589|43811_44419|203aa	cg_31|CHCC14437_0377|22564_23172|203aa	cg_6|CHCC20486_2051|192959_193567|203aa	cg_4|CHCC5020_0915|22948_23556|203aa	cg_24|CHCC20339_0034|30516_31124|203aa	cg_11|CHCC15315_4182|22946_23554|203aa	cg_4|CHCC15546_0022|22886_23494|203aa	cg_5|CHCC16736_1631|22888_23496|203aa	cg_43|CHCC14568_0487|14694_15302|203aa
OG_3551	BaLi_c02280|209012_209890|293aa	blich9945A_0206|209012_209887|292aa	cg_24|CHCC5021_2101|23515_24390|292aa	cg_30|CHCC15332_3751|195213_196091|293aa	cg_7|CHCC15337_4596|23515_24390|292aa	cg_120|CHCC14527_2630|75_650|192aa	cg_31|CHCC19467_4566|23520_24395|292aa	cg_9|CHCC19468_2717|195215_196090|292aa	cg_37|CHCC5022_3885|23528_24412|295aa	cg_120|CHCC4186_2259|15780_16661|294aa	cg_12|CHCC20372_2697|23457_24341|295aa	cg_10|CHCC5027_3380|54018_54902|295aa	cg_8|CHCC20333_3276|204508_205392|295aa	cg_9|CHCC20331_1418|23534_24418|295aa	cg_26|CHCC20348_4403|45618_46502|295aa	cg_7|CHCC20491_0547|23469_24350|294aa	cg_52|CHCC15136_3259|16232_17113|294aa	cg_7|CHCC14817_1589|91044_91928|295aa	cg_6|CHCC12620_0751|207349_208233|295aa	SC10_B2orf00267|209111_209995|295aa	blichBL09_0207|209111_209995|295aa	cg_4|CHCC15381_2824|23683_24567|295aa	cg_4|CHCC20497_4649|193006_193890|295aa	cg_12|CHCC20488_0902|23474_24358|295aa	cg_19|CHCC14523_3902|23470_24354|295aa	cg_1|CHCC20492_2757|193006_193890|295aa			cg_21|CHCC20490_1904|23681_24565|295aa	cg_19|CHCC5019_4468|192976_193860|295aa	cg_2|CHCC5023_1967|15759_16643|295aa	cg_11|CHCC14814_3078|24514_25389|292aa		cg_103|CHCC20375_3132|17632_18513|294aa	cg_1|CHCC20327_1725|23478_24362|295aa	cg_7|CHCC20487_3815|23480_24364|295aa	cg_12|CHCC20442_1317|193585_194469|295aa	cg_36|CHCC14688_3367|26468_27352|295aa	cg_3|CHCC15091_2913|197617_198501|295aa	cg_15|CHCC15292_0707|74292_75176|295aa	cg_15|CHCC14441_1588|42946_43830|295aa	cg_31|CHCC14437_0378|23153_24037|295aa	cg_6|CHCC20486_2050|192094_192978|295aa	cg_4|CHCC5020_0916|23537_24421|295aa	cg_24|CHCC20339_0033|29651_30535|295aa	cg_11|CHCC15315_4183|23535_24419|295aa	cg_4|CHCC15546_0023|23475_24359|295aa	cg_5|CHCC16736_1632|23477_24361|295aa	cg_43|CHCC14568_0486|13829_14713|295aa
OG_3552	BaLi_c02290|209887_210264|126aa	blich9945A_0207|209887_210264|126aa	cg_24|CHCC5021_2102|24390_24767|126aa	cg_30|CHCC15332_3750|194839_195216|126aa	cg_7|CHCC15337_4597|24390_24767|126aa	cg_120|CHCC14527_2631|647_1024|126aa	cg_31|CHCC19467_4567|24395_24772|126aa	cg_9|CHCC19468_2716|194838_195215|126aa	cg_37|CHCC5022_3886|24409_24786|126aa	cg_120|CHCC4186_2260|16661_17038|126aa	cg_12|CHCC20372_2698|24338_24715|126aa	cg_10|CHCC5027_3379|53644_54021|126aa	cg_8|CHCC20333_3275|204134_204511|126aa	cg_9|CHCC20331_1419|24415_24792|126aa	cg_26|CHCC20348_4402|45244_45621|126aa	cg_7|CHCC20491_0548|24350_24727|126aa	cg_52|CHCC15136_3260|17113_17490|126aa	cg_7|CHCC14817_1588|90670_91047|126aa	cg_6|CHCC12620_0750|206975_207352|126aa	SC10_B2orf00268|209992_210369|126aa	blichBL09_0208|209992_210369|126aa	cg_4|CHCC15381_2825|24564_24941|126aa	cg_4|CHCC20497_4648|192632_193009|126aa	cg_12|CHCC20488_0903|24355_24732|126aa	cg_19|CHCC14523_3903|24351_24728|126aa	cg_1|CHCC20492_2756|192632_193009|126aa			cg_21|CHCC20490_1905|24562_24939|126aa	cg_19|CHCC5019_4467|192602_192979|126aa	cg_2|CHCC5023_1968|16640_17017|126aa	cg_11|CHCC14814_3079|25389_25766|126aa		cg_103|CHCC20375_3131|17255_17632|126aa	cg_1|CHCC20327_1726|24359_24736|126aa	cg_7|CHCC20487_3816|24361_24738|126aa	cg_12|CHCC20442_1316|193211_193588|126aa	cg_36|CHCC14688_3366|26094_26471|126aa	cg_3|CHCC15091_2912|197243_197620|126aa	cg_15|CHCC15292_0706|73918_74295|126aa	cg_15|CHCC14441_1587|42572_42949|126aa	cg_31|CHCC14437_0379|24034_24411|126aa	cg_6|CHCC20486_2049|191720_192097|126aa	cg_4|CHCC5020_0917|24418_24795|126aa	cg_24|CHCC20339_0032|29277_29654|126aa	cg_11|CHCC15315_4184|24416_24793|126aa	cg_4|CHCC15546_0024|24356_24733|126aa	cg_5|CHCC16736_1633|24358_24735|126aa	cg_43|CHCC14568_0485|13455_13832|126aa
OG_2044	BaLi_c02300|210446_210757|104aa	blich9945A_0208|210446_210757|104aa	cg_24|CHCC5021_2103|24949_25260|104aa	cg_30|CHCC15332_3749|194346_194657|104aa	cg_7|CHCC15337_4598|24958_25260|101aa	cg_120|CHCC14527_2632|1215_1517|101aa	cg_31|CHCC19467_4568|24963_25265|101aa	cg_9|CHCC19468_2715|194345_194647|101aa	cg_37|CHCC5022_3888|27015_27317|101aa	cg_120|CHCC4186_2262|19267_19569|101aa	cg_12|CHCC20372_2699|24896_25207|104aa	cg_10|CHCC5027_3377|51105_51407|101aa	cg_8|CHCC20333_3273|201595_201906|104aa	cg_9|CHCC20331_1421|27020_27331|104aa	cg_26|CHCC20348_4400|42705_43016|104aa	cg_7|CHCC20491_0550|26947_27258|104aa	cg_52|CHCC15136_3262|19710_20021|104aa	cg_7|CHCC14817_1586|88139_88450|104aa	cg_6|CHCC12620_0748|204444_204755|104aa	SC10_B2orf00270|212598_212900|101aa	blichBL09_0210|212598_212900|101aa	cg_4|CHCC15381_2827|27161_27472|104aa	cg_4|CHCC20497_4646|190093_190404|104aa	cg_12|CHCC20488_0905|26960_27271|104aa	cg_19|CHCC14523_3905|26965_27267|101aa	cg_1|CHCC20492_2754|190093_190395|101aa	cg_1|CHCC20347_3245|429244_429555|104aa	cg_37|CHCC14820_1455|22406_22717|104aa	cg_21|CHCC20490_1907|27167_27478|104aa	cg_19|CHCC5019_4465|190063_190365|101aa	cg_2|CHCC5023_1970|19254_19556|101aa	cg_11|CHCC14814_3080|25948_26259|104aa		cg_103|CHCC20375_3130|16772_17074|101aa	cg_1|CHCC20327_1727|24917_25219|101aa	cg_7|CHCC20487_3817|24919_25221|101aa	cg_12|CHCC20442_1315|192728_193030|101aa	cg_36|CHCC14688_3365|25611_25913|101aa	cg_3|CHCC15091_2911|196760_197071|104aa	cg_15|CHCC15292_0705|73435_73737|101aa	cg_15|CHCC14441_1586|42089_42400|104aa	cg_31|CHCC14437_0380|24583_24894|104aa	cg_6|CHCC20486_2048|191237_191539|101aa	cg_4|CHCC5020_0918|24976_25278|101aa	cg_24|CHCC20339_0031|28794_29096|101aa	cg_11|CHCC15315_4185|24974_25276|101aa	cg_4|CHCC15546_0025|24914_25216|101aa	cg_5|CHCC16736_1634|24916_25218|101aa	cg_43|CHCC14568_0484|12972_13274|101aa
OG_2045	BaLi_c02310|210900_212081|394aa	blich9945A_0210|210900_212081|394aa	cg_24|CHCC5021_2105|25403_26584|394aa	cg_30|CHCC15332_3747|193022_194203|394aa	cg_7|CHCC15337_4600|25403_26584|394aa	cg_120|CHCC14527_2634|1660_2841|394aa	cg_31|CHCC19467_4570|25408_26589|394aa	cg_9|CHCC19468_2713|193021_194202|394aa	cg_37|CHCC5022_3889|27456_28640|395aa	cg_120|CHCC4186_2263|19708_20892|395aa	cg_12|CHCC20372_2700|25347_26531|395aa	cg_10|CHCC5027_3376|49782_50966|395aa	cg_8|CHCC20333_3272|200272_201456|395aa	cg_9|CHCC20331_1422|27474_28655|394aa	cg_26|CHCC20348_4399|41382_42566|395aa	cg_7|CHCC20491_0551|27397_28581|395aa	cg_52|CHCC15136_3263|20160_21344|395aa	cg_7|CHCC14817_1585|86816_88000|395aa	cg_6|CHCC12620_0747|203121_204305|395aa	SC10_B2orf00271|213039_214223|395aa	blichBL09_0211|213039_214223|395aa	cg_4|CHCC15381_2828|27611_28795|395aa	cg_4|CHCC20497_4645|188770_189954|395aa	cg_12|CHCC20488_0906|27410_28594|395aa	cg_19|CHCC14523_3906|27406_28590|395aa	cg_1|CHCC20492_2753|188770_189954|395aa	cg_1|CHCC20347_3244|427933_429108|392aa	cg_37|CHCC14820_1456|22853_24028|392aa	cg_21|CHCC20490_1908|27617_28801|395aa	cg_19|CHCC5019_4464|188740_189924|395aa	cg_2|CHCC5023_1971|19695_20879|395aa	cg_11|CHCC14814_3082|26403_27584|394aa		cg_103|CHCC20375_3129|15446_16408|321aa	cg_1|CHCC20327_1728|25364_26536|391aa	cg_7|CHCC20487_3818|25366_26538|391aa	cg_12|CHCC20442_1314|191411_192583|391aa	cg_36|CHCC14688_3364|24294_25466|391aa	cg_3|CHCC15091_2910|195443_196615|391aa	cg_15|CHCC15292_0704|72118_73290|391aa	cg_15|CHCC14441_1585|40772_41944|391aa	cg_31|CHCC14437_0381|25039_26211|391aa	cg_6|CHCC20486_2047|189920_191092|391aa	cg_4|CHCC5020_0919|25423_26595|391aa	cg_24|CHCC20339_0030|27477_28649|391aa	cg_11|CHCC15315_4186|25421_26593|391aa	cg_4|CHCC15546_0026|25361_26533|391aa	cg_5|CHCC16736_1635|25363_26535|391aa	cg_43|CHCC14568_0483|11655_12827|391aa
OG_5762	BaLi_c02320|212286_212903|206aa	blich9945A_0211|212286_212903|206aa	cg_24|CHCC5021_2106|26789_27406|206aa	cg_30|CHCC15332_3746|192200_192817|206aa	cg_7|CHCC15337_4601|26789_27406|206aa	cg_120|CHCC14527_2635|3046_3663|206aa	cg_31|CHCC19467_4571|26794_27411|206aa	cg_9|CHCC19468_2712|192199_192816|206aa																								cg_11|CHCC14814_3083|27789_28406|206aa
OG_5761	BaLi_c02330|212910_213488|193aa	blich9945A_0212|212910_213488|193aa	cg_24|CHCC5021_2107|27413_27991|193aa	cg_30|CHCC15332_3745|191615_192193|193aa	cg_7|CHCC15337_4602|27413_27991|193aa	cg_120|CHCC14527_2636|3670_4248|193aa	cg_31|CHCC19467_4572|27418_27996|193aa	cg_9|CHCC19468_2711|191614_192192|193aa																								cg_11|CHCC14814_3084|28413_28991|193aa
OG_113	BaLi_c02340|213632_214156|175aa	blich9945A_0213|213632_214156|175aa	cg_24|CHCC5021_2108|28135_28659|175aa	cg_30|CHCC15332_3744|190947_191471|175aa	cg_7|CHCC15337_4603|28135_28659|175aa	cg_120|CHCC14527_2637|4392_4916|175aa	cg_31|CHCC19467_4573|28140_28664|175aa	cg_9|CHCC19468_2710|190946_191470|175aa	cg_37|CHCC5022_3890|28778_29302|175aa	cg_120|CHCC4186_2264|21030_21554|175aa	cg_12|CHCC20372_2701|26669_27193|175aa	cg_10|CHCC5027_3375|49119_49643|175aa	cg_8|CHCC20333_3271|199616_200140|175aa	cg_9|CHCC20331_1424|28787_29311|175aa	cg_26|CHCC20348_4398|40719_41243|175aa	cg_7|CHCC20491_0552|28719_29243|175aa	cg_52|CHCC15136_3264|21482_22006|175aa	cg_7|CHCC14817_1584|86154_86678|175aa	cg_6|CHCC12620_0746|202459_202983|175aa	SC10_B2orf00272|214361_214885|175aa	blichBL09_0212|214361_214885|175aa	cg_4|CHCC15381_2829|28933_29457|175aa	cg_4|CHCC20497_4644|188107_188631|175aa	cg_12|CHCC20488_0907|28733_29257|175aa	cg_19|CHCC14523_3907|28729_29253|175aa	cg_1|CHCC20492_2752|188107_188631|175aa	cg_1|CHCC20347_3243|427297_427821|175aa	cg_37|CHCC14820_1457|24140_24664|175aa	cg_21|CHCC20490_1909|28940_29464|175aa	cg_19|CHCC5019_4463|188077_188601|175aa	cg_2|CHCC5023_1972|21018_21542|175aa	cg_11|CHCC14814_3085|29135_29659|175aa		cg_103|CHCC20375_3127|14790_15314|175aa	cg_1|CHCC20327_1729|26673_27188|172aa	cg_7|CHCC20487_3819|26667_27191|175aa	cg_12|CHCC20442_1313|190758_191282|175aa	cg_36|CHCC14688_3363|23641_24045|135aa	cg_3|CHCC15091_2909|194790_195194|135aa	cg_15|CHCC15292_0703|71466_71981|172aa	cg_15|CHCC14441_1584|40119_40643|175aa	cg_31|CHCC14437_0382|26340_26864|175aa	cg_6|CHCC20486_2046|189267_189791|175aa	cg_4|CHCC5020_0920|26724_27248|175aa	cg_24|CHCC20339_0029|26824_27228|135aa	cg_11|CHCC15315_4187|26842_27246|135aa	cg_4|CHCC15546_0027|26782_27186|135aa	cg_5|CHCC16736_1636|26784_27188|135aa	cg_43|CHCC14568_0482|11002_11406|135aa
OG_9821											cg_12|CHCC20372_2702|27535_27693|53aa
OG_9820											cg_12|CHCC20372_2703|27674_27877|68aa
OG_9819											cg_12|CHCC20372_2704|29158_30948|597aa
OG_9818											cg_12|CHCC20372_2705|31014_32327|438aa
OG_7746											cg_12|CHCC20372_2706|32350_35427|1026aa			cg_9|CHCC20331_1425|29849_31714|622aa
OG_6405											cg_12|CHCC20372_2707|35554_36258|235aa		cg_8|CHCC20333_3269|198110_198814|235aa	cg_9|CHCC20331_1426|31841_32545|235aa													cg_1|CHCC20347_3242|426347_427051|235aa	cg_37|CHCC14820_1458|24910_25614|235aa
OG_6406											cg_12|CHCC20372_2708|36270_37028|253aa		cg_8|CHCC20333_3268|197340_198098|253aa	cg_9|CHCC20331_1427|32557_33315|253aa													cg_1|CHCC20347_3241|425577_426335|253aa	cg_37|CHCC14820_1459|25626_26384|253aa
OG_6407											cg_12|CHCC20372_2709|37028_37795|256aa		cg_8|CHCC20333_3267|196573_197340|256aa	cg_9|CHCC20331_1428|33315_34082|256aa													cg_1|CHCC20347_3240|424810_425577|256aa	cg_37|CHCC14820_1460|26384_27151|256aa
OG_6408											cg_12|CHCC20372_2710|37809_38477|223aa		cg_8|CHCC20333_3266|195891_196559|223aa	cg_9|CHCC20331_1429|34096_34764|223aa													cg_1|CHCC20347_3239|424128_424796|223aa	cg_37|CHCC14820_1461|27165_27833|223aa
OG_6409											cg_12|CHCC20372_2711|38468_39826|453aa		cg_8|CHCC20333_3265|194542_195900|453aa	cg_9|CHCC20331_1430|34755_36113|453aa													cg_1|CHCC20347_3238|422779_424137|453aa	cg_37|CHCC14820_1462|27824_29182|453aa
OG_2046	BaLi_c02350|214182_215918|579aa	blich9945A_0214|214182_215918|579aa	cg_24|CHCC5021_2109|28685_30421|579aa	cg_30|CHCC15332_3743|189185_190921|579aa	cg_7|CHCC15337_4604|28685_30421|579aa	cg_120|CHCC14527_2638|4942_6678|579aa	cg_31|CHCC19467_4574|28690_30426|579aa	cg_9|CHCC19468_2709|189184_190920|579aa	cg_37|CHCC5022_3891|29328_31064|579aa	cg_120|CHCC4186_2265|21580_23316|579aa	cg_12|CHCC20372_2712|39944_41680|579aa	cg_10|CHCC5027_3374|47357_49093|579aa	cg_8|CHCC20333_3264|192687_194423|579aa	cg_9|CHCC20331_1431|36231_37967|579aa	cg_26|CHCC20348_4397|38957_40693|579aa	cg_7|CHCC20491_0553|29269_31005|579aa	cg_52|CHCC15136_3265|22032_23768|579aa	cg_7|CHCC14817_1583|84392_86128|579aa	cg_6|CHCC12620_0745|200697_202433|579aa	SC10_B2orf00273|214911_216647|579aa	blichBL09_0213|214911_216647|579aa	cg_4|CHCC15381_2830|29483_31219|579aa	cg_4|CHCC20497_4643|186345_188081|579aa	cg_12|CHCC20488_0908|29283_31019|579aa	cg_19|CHCC14523_3908|29279_31015|579aa	cg_1|CHCC20492_2751|186345_188081|579aa	cg_1|CHCC20347_3237|420924_422660|579aa	cg_37|CHCC14820_1463|29300_31036|579aa	cg_21|CHCC20490_1910|29490_31226|579aa	cg_19|CHCC5019_4462|186315_188051|579aa	cg_2|CHCC5023_1973|21568_23304|579aa	cg_11|CHCC14814_3086|29685_31421|579aa		cg_103|CHCC20375_3126|13028_14764|579aa	cg_1|CHCC20327_1730|27217_28953|579aa	cg_7|CHCC20487_3820|27220_28956|579aa	cg_12|CHCC20442_1312|188993_190729|579aa	cg_36|CHCC14688_3362|21876_23612|579aa	cg_3|CHCC15091_2908|193025_194761|579aa	cg_15|CHCC15292_0702|69701_71437|579aa	cg_15|CHCC14441_1583|38354_40090|579aa	cg_31|CHCC14437_0383|26893_28629|579aa	cg_6|CHCC20486_2045|187502_189238|579aa	cg_4|CHCC5020_0921|27277_29013|579aa	cg_24|CHCC20339_0028|25059_26795|579aa	cg_11|CHCC15315_4188|27275_29011|579aa	cg_4|CHCC15546_0028|27215_28951|579aa	cg_5|CHCC16736_1637|27217_28953|579aa	cg_43|CHCC14568_0481|9237_10973|579aa
OG_2047	BaLi_c02360|216113_216757|215aa	blich9945A_0215|216113_216757|215aa	cg_24|CHCC5021_2110|30616_31260|215aa	cg_30|CHCC15332_3742|188346_188990|215aa	cg_7|CHCC15337_4605|30616_31260|215aa	cg_85|CHCC14527_2367|59_610|184aa	cg_31|CHCC19467_4575|30621_31265|215aa	cg_9|CHCC19468_2708|188345_188989|215aa	cg_37|CHCC5022_3892|31260_31904|215aa	cg_98|CHCC4186_2042|18416_18967|184aa	cg_12|CHCC20372_2713|41876_42520|215aa	cg_10|CHCC5027_3373|46517_47161|215aa	cg_8|CHCC20333_3263|191847_192491|215aa	cg_9|CHCC20331_1432|38163_38807|215aa	cg_26|CHCC20348_4396|38117_38761|215aa	cg_7|CHCC20491_0554|31201_31845|215aa	cg_52|CHCC15136_3266|23964_24608|215aa	cg_7|CHCC14817_1582|83552_84196|215aa	cg_6|CHCC12620_0744|199857_200501|215aa	SC10_B2orf00274|216843_217487|215aa	blichBL09_0214|216843_217487|215aa	cg_4|CHCC15381_2831|31415_32059|215aa	cg_4|CHCC20497_4642|185505_186149|215aa	cg_12|CHCC20488_0909|31215_31859|215aa	cg_19|CHCC14523_3909|31211_31855|215aa	cg_1|CHCC20492_2750|185505_186149|215aa	cg_1|CHCC20347_3236|420084_420728|215aa	cg_37|CHCC14820_1464|31232_31876|215aa	cg_21|CHCC20490_1911|31434_32078|215aa	cg_19|CHCC5019_4461|185475_186119|215aa	cg_2|CHCC5023_1974|23500_24144|215aa	cg_11|CHCC14814_3087|31616_32260|215aa		cg_103|CHCC20375_3125|12188_12832|215aa	cg_1|CHCC20327_1731|29148_29792|215aa	cg_7|CHCC20487_3821|29151_29795|215aa	cg_12|CHCC20442_1311|188154_188798|215aa	cg_36|CHCC14688_3361|21037_21681|215aa	cg_3|CHCC15091_2907|192186_192830|215aa	cg_15|CHCC15292_0701|68862_69506|215aa	cg_15|CHCC14441_1582|37515_38159|215aa	cg_31|CHCC14437_0384|28824_29468|215aa	cg_6|CHCC20486_2044|186663_187307|215aa	cg_4|CHCC5020_0922|29208_29852|215aa	cg_24|CHCC20339_0027|24220_24864|215aa	cg_11|CHCC15315_4189|29206_29850|215aa	cg_4|CHCC15546_0029|29146_29790|215aa	cg_5|CHCC16736_1638|29148_29792|215aa	cg_43|CHCC14568_0480|8398_9042|215aa
OG_3781												cg_10|CHCC5027_3372|42874_45951|1026aa																				cg_11|CHCC14814_3089|32816_35893|1026aa
OG_3656												cg_10|CHCC5027_3371|40721_42877|719aa																				cg_11|CHCC14814_3090|35890_38040|717aa
OG_3553	BaLi_c02370|216832_217251|140aa	blich9945A_0216|216832_217251|140aa	cg_24|CHCC5021_2111|31335_31754|140aa	cg_30|CHCC15332_3741|187852_188271|140aa	cg_7|CHCC15337_4606|31335_31754|140aa	cg_85|CHCC14527_2368|685_1104|140aa	cg_31|CHCC19467_4576|31340_31759|140aa	cg_9|CHCC19468_2707|187851_188270|140aa	cg_37|CHCC5022_3893|31979_32398|140aa	cg_98|CHCC4186_2041|17922_18341|140aa	cg_12|CHCC20372_2714|42594_43013|140aa		cg_8|CHCC20333_3262|191354_191773|140aa	cg_9|CHCC20331_1433|38882_39301|140aa	cg_26|CHCC20348_4395|37624_38043|140aa	cg_7|CHCC20491_0555|31920_32339|140aa	cg_52|CHCC15136_3267|24683_25102|140aa	cg_7|CHCC14817_1581|83058_83477|140aa	cg_6|CHCC12620_0743|199363_199782|140aa	SC10_B2orf00276|217562_217981|140aa	blichBL09_0215|217562_217981|140aa	cg_4|CHCC15381_2832|32134_32553|140aa	cg_4|CHCC20497_4641|185011_185430|140aa	cg_12|CHCC20488_0910|31934_32353|140aa	cg_19|CHCC14523_3910|31930_32349|140aa	cg_1|CHCC20492_2749|185011_185430|140aa	cg_1|CHCC20347_3235|419590_420009|140aa	cg_37|CHCC14820_1465|31950_32465|172aa	cg_21|CHCC20490_1912|32152_32571|140aa	cg_19|CHCC5019_4460|184981_185400|140aa	cg_2|CHCC5023_1975|24219_24638|140aa			cg_103|CHCC20375_3124|11695_12135|147aa	cg_1|CHCC20327_1733|29963_30271|103aa	cg_7|CHCC20487_3822|29869_30288|140aa	cg_12|CHCC20442_1310|187661_188080|140aa	cg_36|CHCC14688_3360|20544_20963|140aa	cg_3|CHCC15091_2905|191693_192001|103aa	cg_15|CHCC15292_0699|68369_68788|140aa	cg_15|CHCC14441_1580|37022_37330|103aa	cg_31|CHCC14437_0386|29653_29961|103aa	cg_6|CHCC20486_2042|186170_186589|140aa	cg_4|CHCC5020_0924|29926_30345|140aa	cg_24|CHCC20339_0025|23727_24146|140aa	cg_11|CHCC15315_4191|30035_30514|160aa	cg_4|CHCC15546_0031|29975_30454|160aa	cg_5|CHCC16736_1640|29977_30456|160aa	cg_43|CHCC14568_0479|7905_8324|140aa
OG_4637	BaLi_c02380|217499_218638|380aa	blich9945A_0218|217499_218638|380aa	cg_24|CHCC5021_2113|32002_33141|380aa	cg_30|CHCC15332_3739|186465_187604|380aa	cg_7|CHCC15337_4608|32002_33141|380aa	cg_85|CHCC14527_2370|1352_2491|380aa	cg_31|CHCC19467_4578|32007_33119|371aa	cg_9|CHCC19468_2705|186491_187603|371aa	cg_37|CHCC5022_3895|32646_33785|380aa	cg_98|CHCC4186_2039|16535_17674|380aa	cg_12|CHCC20372_2716|43261_44400|380aa	cg_10|CHCC5027_3370|39577_40716|380aa	cg_8|CHCC20333_3260|189967_191106|380aa	cg_9|CHCC20331_1435|39549_40688|380aa	cg_26|CHCC20348_4393|36237_37376|380aa	cg_7|CHCC20491_0557|32587_33726|380aa	cg_52|CHCC15136_3269|25350_26489|380aa	cg_7|CHCC14817_1579|81671_82810|380aa	cg_6|CHCC12620_0741|197976_199115|380aa	SC10_B2orf00280|218229_219368|380aa	blichBL09_0217|218229_219368|380aa	cg_4|CHCC15381_2834|32801_33940|380aa	cg_4|CHCC20497_4639|183624_184763|380aa	cg_12|CHCC20488_0912|32601_33740|380aa	cg_19|CHCC14523_3912|32597_33736|380aa	cg_1|CHCC20492_2747|183624_184763|380aa	cg_1|CHCC20347_3233|418203_419342|380aa	cg_37|CHCC14820_1467|32609_33748|380aa	cg_21|CHCC20490_1914|32819_33958|380aa	cg_19|CHCC5019_4458|183594_184733|380aa	cg_2|CHCC5023_1977|24886_26025|380aa	cg_11|CHCC14814_3091|38045_39184|380aa
OG_3946																																		cg_103|CHCC20375_3123|11096_11620|175aa	cg_1|CHCC20327_1734|30346_30870|175aa	cg_7|CHCC20487_3823|30363_30887|175aa	cg_12|CHCC20442_1309|187062_187586|175aa	cg_36|CHCC14688_3359|19945_20469|175aa	cg_3|CHCC15091_2904|191094_191618|175aa	cg_15|CHCC15292_0698|67770_68294|175aa	cg_15|CHCC14441_1579|36423_36947|175aa	cg_31|CHCC14437_0387|30036_30560|175aa	cg_6|CHCC20486_2041|185571_186095|175aa	cg_4|CHCC5020_0925|30420_30944|175aa	cg_24|CHCC20339_0024|23143_23652|170aa	cg_11|CHCC15315_4192|30531_30938|136aa	cg_4|CHCC15546_0032|30471_30878|136aa	cg_5|CHCC16736_1641|30473_30880|136aa	cg_43|CHCC14568_0478|7306_7830|175aa
OG_2048	BaLi_c02400|219208_220077|290aa	blich9945A_0220|219208_220077|290aa	cg_24|CHCC5021_2115|33711_34580|290aa	cg_30|CHCC15332_3737|185026_185895|290aa	cg_7|CHCC15337_4610|33711_34580|290aa	cg_85|CHCC14527_2372|3061_3930|290aa	cg_31|CHCC19467_4580|33715_34584|290aa	cg_9|CHCC19468_2703|185026_185895|290aa	cg_37|CHCC5022_3897|34355_35224|290aa	cg_98|CHCC4186_2037|15096_15965|290aa	cg_12|CHCC20372_2718|44970_45839|290aa	cg_10|CHCC5027_3368|38139_39008|290aa	cg_8|CHCC20333_3258|188529_189398|290aa	cg_9|CHCC20331_1437|41258_42127|290aa	cg_26|CHCC20348_4391|34798_35667|290aa	cg_7|CHCC20491_0559|34296_35165|290aa	cg_52|CHCC15136_3271|27059_27928|290aa	cg_7|CHCC14817_1577|80232_81101|290aa	cg_6|CHCC12620_0739|196537_197406|290aa	SC10_B2orf00283|219938_220807|290aa	blichBL09_0219|219938_220807|290aa	cg_4|CHCC15381_2836|34510_35379|290aa	cg_4|CHCC20497_4637|182185_183054|290aa	cg_12|CHCC20488_0914|34310_35179|290aa	cg_19|CHCC14523_3914|34306_35175|290aa	cg_1|CHCC20492_2745|182185_183054|290aa	cg_1|CHCC20347_3231|416764_417633|290aa	cg_37|CHCC14820_1469|34300_35169|290aa	cg_21|CHCC20490_1916|34528_35397|290aa	cg_19|CHCC5019_4456|182155_183024|290aa	cg_2|CHCC5023_1979|26595_27464|290aa	cg_11|CHCC14814_3092|39740_40609|290aa		cg_103|CHCC20375_3122|10116_10985|290aa	cg_1|CHCC20327_1735|30979_31845|289aa	cg_7|CHCC20487_3824|30996_31865|290aa	cg_12|CHCC20442_1308|186084_186953|290aa	cg_36|CHCC14688_3358|18946_19836|297aa	cg_3|CHCC15091_2903|190098_190985|296aa	cg_15|CHCC15292_0697|66771_67661|297aa	cg_15|CHCC14441_1578|35445_36314|290aa	cg_31|CHCC14437_0388|30669_31538|290aa	cg_6|CHCC20486_2040|184593_185462|290aa	cg_4|CHCC5020_0926|31053_31922|290aa	cg_24|CHCC20339_0023|22130_23020|297aa	cg_11|CHCC15315_4193|31047_31916|290aa	cg_4|CHCC15546_0033|30987_31856|290aa	cg_5|CHCC16736_1642|30989_31858|290aa	cg_43|CHCC14568_0477|6307_7197|297aa
OG_2049	BaLi_c02410|220141_221088|316aa	blich9945A_0221|220141_221088|316aa	cg_24|CHCC5021_2116|34644_35591|316aa	cg_30|CHCC15332_3736|184015_184962|316aa	cg_7|CHCC15337_4611|34644_35591|316aa	cg_85|CHCC14527_2373|3994_4941|316aa	cg_31|CHCC19467_4581|34648_35595|316aa	cg_9|CHCC19468_2702|184015_184962|316aa	cg_37|CHCC5022_3898|35288_36235|316aa	cg_98|CHCC4186_2036|14085_15032|316aa	cg_12|CHCC20372_2719|45903_46850|316aa	cg_10|CHCC5027_3367|37128_38075|316aa	cg_8|CHCC20333_3257|187518_188465|316aa	cg_9|CHCC20331_1438|42191_43138|316aa	cg_26|CHCC20348_4390|33787_34734|316aa	cg_7|CHCC20491_0560|35229_36176|316aa	cg_52|CHCC15136_3272|27968_28939|324aa	cg_7|CHCC14817_1576|79221_80168|316aa	cg_6|CHCC12620_0738|195526_196473|316aa	SC10_B2orf00285|220871_221818|316aa	blichBL09_0220|220871_221818|316aa	cg_4|CHCC15381_2837|35443_36390|316aa	cg_4|CHCC20497_4636|181174_182121|316aa	cg_12|CHCC20488_0915|35243_36190|316aa	cg_19|CHCC14523_3915|35239_36186|316aa	cg_1|CHCC20492_2744|181174_182121|316aa	cg_1|CHCC20347_3230|415753_416700|316aa	cg_37|CHCC14820_1470|35233_36180|316aa	cg_21|CHCC20490_1917|35461_36408|316aa	cg_19|CHCC5019_4455|181144_182091|316aa	cg_2|CHCC5023_1980|27528_28475|316aa	cg_11|CHCC14814_3093|40674_41624|317aa		cg_103|CHCC20375_3121|9105_10052|316aa	cg_1|CHCC20327_1736|31909_32856|316aa	cg_7|CHCC20487_3825|31929_32876|316aa	cg_12|CHCC20442_1307|185073_186020|316aa	cg_36|CHCC14688_3357|17935_18882|316aa	cg_3|CHCC15091_2902|189087_190034|316aa	cg_15|CHCC15292_0696|65760_66707|316aa	cg_15|CHCC14441_1577|34434_35381|316aa	cg_31|CHCC14437_0389|31602_32549|316aa	cg_6|CHCC20486_2039|183582_184529|316aa	cg_4|CHCC5020_0927|31986_32933|316aa	cg_24|CHCC20339_0022|21119_22066|316aa	cg_11|CHCC15315_4194|31980_32927|316aa	cg_4|CHCC15546_0034|31920_32867|316aa	cg_5|CHCC16736_1643|31922_32869|316aa	cg_43|CHCC14568_0476|5296_6243|316aa
OG_2050	BaLi_c02420|221111_221818|236aa	blich9945A_0222|221111_221818|236aa	cg_24|CHCC5021_2117|35614_36321|236aa	cg_30|CHCC15332_3735|183285_183992|236aa	cg_7|CHCC15337_4612|35614_36321|236aa	cg_85|CHCC14527_2374|4964_5671|236aa	cg_31|CHCC19467_4582|35618_36325|236aa	cg_9|CHCC19468_2701|183285_183992|236aa	cg_37|CHCC5022_3899|36258_36965|236aa	cg_98|CHCC4186_2035|13355_14062|236aa	cg_12|CHCC20372_2720|46873_47580|236aa	cg_10|CHCC5027_3366|36398_37105|236aa	cg_8|CHCC20333_3256|186788_187495|236aa	cg_9|CHCC20331_1439|43161_43871|237aa	cg_26|CHCC20348_4389|33057_33764|236aa	cg_7|CHCC20491_0561|36199_36906|236aa	cg_52|CHCC15136_3273|28962_29669|236aa	cg_7|CHCC14817_1575|78491_79198|236aa	cg_6|CHCC12620_0737|194796_195503|236aa	SC10_B2orf00286|221841_222548|236aa	blichBL09_0221|221841_222548|236aa	cg_4|CHCC15381_2838|36413_37120|236aa	cg_4|CHCC20497_4635|180444_181151|236aa	cg_12|CHCC20488_0916|36213_36920|236aa	cg_19|CHCC14523_3916|36209_36916|236aa	cg_1|CHCC20492_2743|180444_181151|236aa	cg_1|CHCC20347_3229|415023_415730|236aa	cg_37|CHCC14820_1471|36203_36910|236aa	cg_21|CHCC20490_1918|36431_37138|236aa	cg_19|CHCC5019_4454|180414_181121|236aa	cg_2|CHCC5023_1981|28498_29205|236aa	cg_11|CHCC14814_3094|41647_42366|240aa		cg_103|CHCC20375_3120|8375_9082|236aa	cg_1|CHCC20327_1737|32879_33598|240aa	cg_7|CHCC20487_3826|32899_33618|240aa	cg_12|CHCC20442_1306|184331_185050|240aa	cg_36|CHCC14688_3356|17193_17912|240aa	cg_3|CHCC15091_2901|188345_189064|240aa	cg_15|CHCC15292_0695|65018_65737|240aa	cg_15|CHCC14441_1576|33692_34411|240aa	cg_31|CHCC14437_0390|32572_33291|240aa	cg_6|CHCC20486_2038|182840_183559|240aa	cg_4|CHCC5020_0928|32956_33675|240aa	cg_24|CHCC20339_0021|20377_21096|240aa	cg_11|CHCC15315_4195|32950_33669|240aa	cg_4|CHCC15546_0035|32890_33609|240aa	cg_5|CHCC16736_1644|32892_33611|240aa	cg_43|CHCC14568_0475|4554_5273|240aa
OG_3930														cg_9|CHCC20331_1440|44174_45544|457aa																		cg_11|CHCC14814_3095|42660_44030|457aa			cg_1|CHCC20327_1738|33892_35262|457aa	cg_7|CHCC20487_3827|33912_35282|457aa	cg_12|CHCC20442_1305|182667_184037|457aa	cg_36|CHCC14688_3355|15529_16899|457aa	cg_3|CHCC15091_2900|186681_188051|457aa	cg_15|CHCC15292_0694|63354_64724|457aa	cg_15|CHCC14441_1575|32028_33398|457aa	cg_31|CHCC14437_0391|33585_34955|457aa	cg_6|CHCC20486_2037|181176_182546|457aa	cg_4|CHCC5020_0929|33969_35339|457aa	cg_24|CHCC20339_0020|18713_20083|457aa	cg_11|CHCC15315_4196|33963_35333|457aa	cg_4|CHCC15546_0036|33903_35273|457aa	cg_5|CHCC16736_1645|33905_35275|457aa	cg_43|CHCC14568_0474|2890_4260|457aa
OG_3931														cg_9|CHCC20331_1442|45934_47232|433aa																		cg_11|CHCC14814_3097|44431_45729|433aa			cg_1|CHCC20327_1741|35646_36944|433aa	cg_7|CHCC20487_3829|35643_36941|433aa	cg_12|CHCC20442_1302|180985_182283|433aa	cg_36|CHCC14688_3352|13847_15145|433aa	cg_3|CHCC15091_2897|184999_186297|433aa	cg_15|CHCC15292_0691|61672_62970|433aa	cg_15|CHCC14441_1572|30346_31644|433aa	cg_31|CHCC14437_0394|35339_36637|433aa	cg_6|CHCC20486_2034|179494_180792|433aa	cg_4|CHCC5020_0932|35723_37021|433aa	cg_24|CHCC20339_0017|17031_18329|433aa	cg_11|CHCC15315_4199|35717_37015|433aa	cg_4|CHCC15546_0039|35657_36955|433aa	cg_5|CHCC16736_1648|35659_36957|433aa	cg_43|CHCC14568_0471|1208_2506|433aa
OG_4115														cg_9|CHCC20331_1443|47438_48397|320aa																		cg_11|CHCC14814_3098|45934_46893|320aa			cg_1|CHCC20327_1742|37149_38108|320aa	cg_7|CHCC20487_3830|37146_38105|320aa	cg_12|CHCC20442_1301|179821_180780|320aa	cg_36|CHCC14688_3351|12683_13642|320aa	cg_3|CHCC15091_2896|183835_184794|320aa	cg_15|CHCC15292_0690|60508_61467|320aa	cg_15|CHCC14441_1571|29182_30141|320aa	cg_31|CHCC14437_0395|36842_37801|320aa	cg_6|CHCC20486_2033|178330_179289|320aa	cg_4|CHCC5020_0933|37226_38185|320aa	cg_24|CHCC20339_0016|15867_16826|320aa	cg_11|CHCC15315_4200|37220_38179|320aa	cg_4|CHCC15546_0040|37160_38119|320aa	cg_5|CHCC16736_1649|37162_38121|320aa	cg_43|CHCC14568_0470|44_1003|320aa
OG_4132														cg_9|CHCC20331_1444|48400_49080|227aa																		cg_11|CHCC14814_3099|46896_47576|227aa			cg_1|CHCC20327_1743|38111_38791|227aa	cg_7|CHCC20487_3831|38108_38788|227aa	cg_12|CHCC20442_1300|179138_179818|227aa	cg_36|CHCC14688_3350|12000_12680|227aa	cg_3|CHCC15091_2895|183152_183832|227aa	cg_15|CHCC15292_0689|59825_60505|227aa	cg_15|CHCC14441_1570|28499_29179|227aa	cg_31|CHCC14437_0396|37804_38484|227aa	cg_6|CHCC20486_2032|177647_178327|227aa	cg_4|CHCC5020_0934|38188_38868|227aa	cg_24|CHCC20339_0015|15184_15864|227aa	cg_11|CHCC15315_4201|38182_38862|227aa	cg_4|CHCC15546_0041|38122_38802|227aa	cg_5|CHCC16736_1650|38124_38804|227aa
OG_3947														cg_9|CHCC20331_1445|49077_50693|539aa																		cg_11|CHCC14814_3100|47573_49183|537aa			cg_1|CHCC20327_1744|38788_40398|537aa	cg_7|CHCC20487_3832|38785_40395|537aa	cg_12|CHCC20442_1299|177531_179141|537aa	cg_36|CHCC14688_3349|10393_12003|537aa	cg_3|CHCC15091_2894|181545_183155|537aa	cg_15|CHCC15292_0688|58218_59828|537aa	cg_15|CHCC14441_1569|26892_28502|537aa	cg_31|CHCC14437_0397|38481_40091|537aa	cg_6|CHCC20486_2031|176040_177650|537aa	cg_4|CHCC5020_0935|38865_40475|537aa	cg_24|CHCC20339_0014|13577_15187|537aa	cg_11|CHCC15315_4202|38859_40469|537aa	cg_4|CHCC15546_0042|38799_40409|537aa	cg_5|CHCC16736_1651|38801_40411|537aa	cg_29|CHCC14568_3007|657_2267|537aa
OG_4716	BaLi_c02430|221967_222695|243aa	blich9945A_0223|221967_222695|243aa	cg_24|CHCC5021_2118|36470_37198|243aa	cg_30|CHCC15332_3734|182408_183136|243aa	cg_7|CHCC15337_4613|36470_37198|243aa	cg_85|CHCC14527_2375|5820_6548|243aa	cg_31|CHCC19467_4583|36474_37202|243aa	cg_9|CHCC19468_2700|182408_183136|243aa	cg_37|CHCC5022_3900|37114_37842|243aa	cg_98|CHCC4186_2034|12478_13206|243aa	cg_12|CHCC20372_2721|47729_48457|243aa	cg_10|CHCC5027_3365|35521_36249|243aa	cg_8|CHCC20333_3255|185911_186639|243aa		cg_26|CHCC20348_4388|32180_32908|243aa	cg_7|CHCC20491_0562|37055_37783|243aa	cg_52|CHCC15136_3274|29818_30546|243aa	cg_7|CHCC14817_1574|77614_78342|243aa	cg_6|CHCC12620_0736|193919_194647|243aa	SC10_B2orf00289|222697_223425|243aa	blichBL09_0222|222697_223425|243aa	cg_4|CHCC15381_2839|37269_37997|243aa	cg_4|CHCC20497_4634|179567_180295|243aa	cg_12|CHCC20488_0917|37069_37797|243aa	cg_19|CHCC14523_3917|37065_37793|243aa	cg_1|CHCC20492_2742|179567_180295|243aa		cg_37|CHCC14820_1472|37059_37787|243aa	cg_21|CHCC20490_1919|37287_38015|243aa	cg_19|CHCC5019_4453|179537_180265|243aa	cg_2|CHCC5023_1982|29354_30082|243aa			cg_103|CHCC20375_3119|7491_8219|243aa
OG_3731	BaLi_c02440|222780_223673|298aa	blich9945A_0224|222780_223673|298aa	cg_24|CHCC5021_2119|37283_38176|298aa	cg_30|CHCC15332_3733|181430_182323|298aa	cg_7|CHCC15337_4614|37283_38176|298aa	cg_85|CHCC14527_2376|6633_7526|298aa	cg_31|CHCC19467_4584|37287_38180|298aa	cg_9|CHCC19468_2699|181430_182323|298aa	cg_37|CHCC5022_3901|37927_38820|298aa	cg_98|CHCC4186_2033|11500_12393|298aa	cg_12|CHCC20372_2722|48542_49435|298aa	cg_10|CHCC5027_3364|34543_35436|298aa	cg_8|CHCC20333_3254|184933_185826|298aa	cg_9|CHCC20331_1446|51170_52060|297aa	cg_26|CHCC20348_4387|31202_32095|298aa	cg_7|CHCC20491_0563|37868_38761|298aa	cg_52|CHCC15136_3275|30631_31524|298aa	cg_7|CHCC14817_1573|76636_77529|298aa	cg_6|CHCC12620_0735|192941_193834|298aa	SC10_B2orf00290|223510_224403|298aa	blichBL09_0223|223510_224403|298aa	cg_4|CHCC15381_2840|38082_38975|298aa	cg_4|CHCC20497_4633|178589_179482|298aa	cg_12|CHCC20488_0918|37882_38775|298aa	cg_19|CHCC14523_3918|37878_38771|298aa	cg_1|CHCC20492_2741|178589_179482|298aa	cg_1|CHCC20347_3228|413994_414887|298aa	cg_37|CHCC14820_1473|37872_38765|298aa	cg_21|CHCC20490_1920|38100_38993|298aa	cg_19|CHCC5019_4452|178559_179452|298aa	cg_2|CHCC5023_1983|30167_31060|298aa	cg_11|CHCC14814_3101|49700_50038|113aa		cg_103|CHCC20375_3118|6512_7405|298aa	cg_1|CHCC20327_1745|40902_41798|299aa	cg_7|CHCC20487_3833|40899_41795|299aa	cg_12|CHCC20442_1298|176131_177027|299aa	cg_36|CHCC14688_3348|8993_9889|299aa	cg_3|CHCC15091_2893|180145_181041|299aa	cg_15|CHCC15292_0687|56818_57714|299aa	cg_15|CHCC14441_1568|25492_26388|299aa	cg_31|CHCC14437_0398|40595_41491|299aa	cg_6|CHCC20486_2030|174640_175536|299aa	cg_4|CHCC5020_0936|40979_41875|299aa	cg_24|CHCC20339_0013|12177_13073|299aa	cg_11|CHCC15315_4203|40973_41869|299aa	cg_4|CHCC15546_0043|40913_41809|299aa	cg_5|CHCC16736_1652|40915_41811|299aa	cg_29|CHCC14568_3008|2771_3667|299aa
OG_38	BaLi_c02450|223796_225013|406aa BaLi_c02460|224997_226223|409aa	blich9945A_0225|223796_225013|406aa blich9945A_0226|224997_226223|409aa	cg_24|CHCC5021_2120|38299_39516|406aa cg_24|CHCC5021_2121|39500_40726|409aa	cg_30|CHCC15332_3732|180090_181307|406aa cg_30|CHCC15332_3731|178880_180106|409aa	cg_7|CHCC15337_4615|38299_39516|406aa cg_7|CHCC15337_4616|39500_40726|409aa	cg_85|CHCC14527_2377|7649_8866|406aa cg_85|CHCC14527_2378|8850_10076|409aa	cg_31|CHCC19467_4585|38303_39520|406aa cg_31|CHCC19467_4586|39504_40730|409aa	cg_9|CHCC19468_2698|180090_181307|406aa cg_9|CHCC19468_2697|178880_180106|409aa	cg_37|CHCC5022_3902|38943_40160|406aa cg_37|CHCC5022_3903|40144_41370|409aa	cg_98|CHCC4186_2032|10160_11377|406aa cg_98|CHCC4186_2031|8950_10176|409aa	cg_12|CHCC20372_2723|49558_50775|406aa cg_12|CHCC20372_2724|50759_51985|409aa	cg_10|CHCC5027_3363|33203_34420|406aa cg_10|CHCC5027_3362|31993_33219|409aa	cg_8|CHCC20333_3253|183593_184810|406aa cg_8|CHCC20333_3252|182383_183609|409aa	cg_9|CHCC20331_1447|52183_53400|406aa cg_9|CHCC20331_1448|53384_54610|409aa	cg_26|CHCC20348_4386|29862_31079|406aa cg_26|CHCC20348_4385|28652_29878|409aa	cg_7|CHCC20491_0564|38884_41310|809aa	cg_52|CHCC15136_3276|31647_34073|809aa	cg_7|CHCC14817_1572|74087_76513|809aa	cg_6|CHCC12620_0734|190392_192818|809aa	SC10_B2orf00291|224526_226952|809aa	blichBL09_0224|224526_226952|809aa	cg_4|CHCC15381_2841|39098_40315|406aa cg_4|CHCC15381_2842|40299_41525|409aa	cg_4|CHCC20497_4632|177249_178466|406aa cg_4|CHCC20497_4631|176039_177265|409aa	cg_12|CHCC20488_0919|38898_40115|406aa cg_12|CHCC20488_0920|40099_41325|409aa	cg_19|CHCC14523_3919|38894_40111|406aa cg_19|CHCC14523_3920|40095_41321|409aa	cg_1|CHCC20492_2740|177249_178466|406aa cg_1|CHCC20492_2739|176039_177265|409aa	cg_1|CHCC20347_3227|412654_413871|406aa cg_1|CHCC20347_3226|411444_412670|409aa	cg_37|CHCC14820_1474|38888_40105|406aa cg_37|CHCC14820_1475|40059_41315|419aa	cg_21|CHCC20490_1921|39116_40333|406aa cg_21|CHCC20490_1922|40317_41543|409aa	cg_19|CHCC5019_4451|177219_178436|406aa cg_19|CHCC5019_4450|176009_177235|409aa	cg_2|CHCC5023_1984|31183_32400|406aa cg_2|CHCC5023_1985|32384_33610|409aa			cg_103|CHCC20375_3117|5172_6416|415aa cg_103|CHCC20375_3116|3962_5098|379aa	cg_1|CHCC20327_1746|41921_43093|391aa cg_1|CHCC20327_1747|43120_44346|409aa	cg_7|CHCC20487_3834|41918_42691|258aa cg_7|CHCC20487_3837|43676_44344|223aa cg_7|CHCC20487_3836|43119_43670|184aa	cg_12|CHCC20442_1297|174791_176008|406aa cg_12|CHCC20442_1296|173581_174807|409aa	cg_36|CHCC14688_3347|7653_8870|406aa cg_36|CHCC14688_3346|6581_7669|363aa	cg_3|CHCC15091_2892|178805_180022|406aa cg_3|CHCC15091_2891|177595_178821|409aa	cg_15|CHCC15292_0686|55478_56695|406aa cg_15|CHCC15292_0685|54268_55494|409aa	cg_15|CHCC14441_1567|24152_25369|406aa cg_15|CHCC14441_1566|22942_24168|409aa	cg_31|CHCC14437_0399|41614_42831|406aa cg_31|CHCC14437_0400|42815_44041|409aa	cg_6|CHCC20486_2029|173300_174517|406aa cg_6|CHCC20486_2028|172090_173316|409aa	cg_4|CHCC5020_0937|41998_43215|406aa cg_4|CHCC5020_0938|43199_44425|409aa	cg_24|CHCC20339_0012|10837_12054|406aa cg_24|CHCC20339_0011|9627_10763|379aa	cg_11|CHCC15315_4204|41992_43209|406aa cg_11|CHCC15315_4205|43193_44419|409aa	cg_4|CHCC15546_0044|41932_43149|406aa cg_4|CHCC15546_0045|43133_44359|409aa	cg_5|CHCC16736_1653|41934_43151|406aa cg_5|CHCC16736_1654|43135_44361|409aa	cg_29|CHCC14568_3009|3790_5007|406aa cg_29|CHCC14568_3010|4991_6217|409aa
OG_2051	BaLi_c02470|226295_226543|83aa	blich9945A_0227|226295_226543|83aa	cg_24|CHCC5021_2122|40798_41046|83aa	cg_30|CHCC15332_3730|178560_178808|83aa	cg_7|CHCC15337_4617|40798_41046|83aa	cg_85|CHCC14527_2379|10148_10396|83aa	cg_31|CHCC19467_4587|40802_41050|83aa	cg_9|CHCC19468_2696|178560_178808|83aa	cg_37|CHCC5022_3904|41442_41690|83aa	cg_98|CHCC4186_2030|8630_8878|83aa	cg_12|CHCC20372_2725|52057_52305|83aa	cg_10|CHCC5027_3361|31673_31921|83aa	cg_8|CHCC20333_3251|182063_182311|83aa	cg_9|CHCC20331_1449|54682_54930|83aa	cg_26|CHCC20348_4384|28332_28580|83aa	cg_7|CHCC20491_0565|41382_41630|83aa	cg_52|CHCC15136_3277|34145_34393|83aa	cg_7|CHCC14817_1571|73767_74015|83aa	cg_6|CHCC12620_0733|190072_190320|83aa	SC10_B2orf00292|227024_227272|83aa	blichBL09_0225|227024_227272|83aa	cg_4|CHCC15381_2843|41597_41845|83aa	cg_4|CHCC20497_4630|175719_175967|83aa	cg_12|CHCC20488_0921|41397_41645|83aa	cg_19|CHCC14523_3921|41393_41641|83aa	cg_1|CHCC20492_2738|175719_175967|83aa	cg_1|CHCC20347_3225|411124_411372|83aa	cg_37|CHCC14820_1476|41387_41635|83aa	cg_21|CHCC20490_1923|41615_41863|83aa	cg_19|CHCC5019_4449|175689_175937|83aa	cg_2|CHCC5023_1986|33682_33930|83aa	cg_11|CHCC14814_3102|50353_50601|83aa		cg_103|CHCC20375_3115|3642_3890|83aa	cg_1|CHCC20327_1748|44417_44665|83aa	cg_7|CHCC20487_3838|44415_44663|83aa	cg_12|CHCC20442_1295|173262_173510|83aa	cg_36|CHCC14688_3344|6125_6373|83aa	cg_3|CHCC15091_2890|177276_177524|83aa	cg_15|CHCC15292_0684|53949_54197|83aa	cg_15|CHCC14441_1565|22623_22871|83aa	cg_31|CHCC14437_0401|44112_44360|83aa	cg_6|CHCC20486_2027|171771_172019|83aa	cg_4|CHCC5020_0939|44496_44744|83aa	cg_24|CHCC20339_0010|9308_9556|83aa	cg_11|CHCC15315_4206|44490_44738|83aa	cg_4|CHCC15546_0046|44430_44678|83aa	cg_5|CHCC16736_1655|44432_44680|83aa	cg_29|CHCC14568_3011|6288_6536|83aa
OG_2052	BaLi_c02480|226560_226751|64aa	blich9945A_0228|226560_226751|64aa	cg_24|CHCC5021_2123|41063_41254|64aa	cg_30|CHCC15332_3729|178352_178543|64aa	cg_7|CHCC15337_4618|41063_41254|64aa	cg_85|CHCC14527_2380|10413_10604|64aa	cg_31|CHCC19467_4588|41067_41258|64aa	cg_9|CHCC19468_2695|178352_178543|64aa	cg_37|CHCC5022_3905|41707_41898|64aa	cg_98|CHCC4186_2029|8422_8613|64aa	cg_12|CHCC20372_2726|52322_52513|64aa	cg_10|CHCC5027_3360|31465_31656|64aa	cg_8|CHCC20333_3250|181855_182046|64aa	cg_9|CHCC20331_1450|54947_55138|64aa	cg_26|CHCC20348_4383|28124_28315|64aa	cg_7|CHCC20491_0566|41647_41838|64aa	cg_52|CHCC15136_3278|34410_34601|64aa	cg_7|CHCC14817_1570|73559_73750|64aa	cg_6|CHCC12620_0732|189864_190055|64aa	SC10_B2orf00294|227289_227480|64aa	blichBL09_0226|227289_227480|64aa	cg_4|CHCC15381_2844|41862_42053|64aa	cg_4|CHCC20497_4629|175511_175702|64aa	cg_12|CHCC20488_0922|41662_41853|64aa	cg_19|CHCC14523_3922|41658_41849|64aa	cg_1|CHCC20492_2737|175511_175702|64aa	cg_1|CHCC20347_3224|410916_411107|64aa	cg_37|CHCC14820_1477|41652_41843|64aa	cg_21|CHCC20490_1924|41880_42071|64aa	cg_19|CHCC5019_4448|175481_175672|64aa	cg_2|CHCC5023_1987|33947_34138|64aa	cg_11|CHCC14814_3103|50618_50809|64aa		cg_103|CHCC20375_3114|3434_3625|64aa	cg_1|CHCC20327_1749|44682_44873|64aa	cg_7|CHCC20487_3839|44680_44871|64aa	cg_12|CHCC20442_1294|173054_173245|64aa	cg_36|CHCC14688_3343|5917_6108|64aa	cg_3|CHCC15091_2889|177068_177259|64aa	cg_15|CHCC15292_0683|53741_53932|64aa	cg_15|CHCC14441_1564|22415_22606|64aa	cg_31|CHCC14437_0402|44377_44568|64aa	cg_6|CHCC20486_2026|171563_171754|64aa	cg_4|CHCC5020_0940|44761_44952|64aa	cg_24|CHCC20339_0009|9100_9291|64aa	cg_11|CHCC15315_4207|44755_44946|64aa	cg_4|CHCC15546_0047|44695_44886|64aa	cg_5|CHCC16736_1656|44697_44888|64aa	cg_29|CHCC14568_3012|6553_6744|64aa
OG_4041																																			cg_1|CHCC20327_1750|44842_44991|50aa	cg_7|CHCC20487_3840|44840_44989|50aa	cg_12|CHCC20442_1293|172936_173085|50aa	cg_36|CHCC14688_3342|5799_5948|50aa	cg_3|CHCC15091_2888|176950_177099|50aa	cg_15|CHCC15292_0682|53623_53772|50aa	cg_15|CHCC14441_1563|22297_22446|50aa	cg_31|CHCC14437_0403|44537_44686|50aa	cg_6|CHCC20486_2025|171445_171594|50aa	cg_4|CHCC5020_0941|44921_45070|50aa	cg_24|CHCC20339_0008|8982_9131|50aa	cg_11|CHCC15315_4208|44915_45064|50aa	cg_4|CHCC15546_0048|44855_45004|50aa	cg_5|CHCC16736_1657|44857_45006|50aa	cg_29|CHCC14568_3013|6713_6862|50aa
OG_2053	BaLi_c02490|226870_227136|89aa	blich9945A_0229|226870_227136|89aa	cg_24|CHCC5021_2124|41373_41639|89aa	cg_30|CHCC15332_3728|177967_178233|89aa	cg_7|CHCC15337_4619|41373_41639|89aa	cg_85|CHCC14527_2381|10723_10989|89aa	cg_31|CHCC19467_4589|41377_41643|89aa	cg_9|CHCC19468_2694|177967_178233|89aa	cg_37|CHCC5022_3907|42018_42284|89aa	cg_98|CHCC4186_2027|8036_8302|89aa	cg_12|CHCC20372_2727|52632_52898|89aa	cg_10|CHCC5027_3359|31080_31346|89aa	cg_8|CHCC20333_3248|181469_181735|89aa	cg_9|CHCC20331_1452|55258_55524|89aa	cg_26|CHCC20348_4381|27738_28004|89aa	cg_7|CHCC20491_0567|41956_42222|89aa	cg_52|CHCC15136_3279|34719_34985|89aa	cg_7|CHCC14817_1569|73175_73441|89aa	cg_6|CHCC12620_0731|189480_189746|89aa	SC10_B2orf00295|227598_227864|89aa	blichBL09_0227|227598_227864|89aa	cg_4|CHCC15381_2845|42172_42438|89aa	cg_4|CHCC20497_4628|175121_175387|89aa	cg_12|CHCC20488_0923|41977_42243|89aa	cg_19|CHCC14523_3923|41973_42239|89aa	cg_1|CHCC20492_2736|175121_175387|89aa	cg_1|CHCC20347_3223|410531_410797|89aa	cg_37|CHCC14820_1479|41963_42229|89aa	cg_21|CHCC20490_1926|42191_42457|89aa	cg_19|CHCC5019_4447|175091_175357|89aa	cg_2|CHCC5023_1988|34262_34528|89aa	cg_11|CHCC14814_3104|50929_51195|89aa		cg_103|CHCC20375_3113|3048_3314|89aa	cg_1|CHCC20327_1751|44994_45260|89aa	cg_7|CHCC20487_3841|44992_45258|89aa	cg_12|CHCC20442_1292|172667_172933|89aa	cg_36|CHCC14688_3341|5530_5796|89aa	cg_3|CHCC15091_2887|176681_176947|89aa	cg_15|CHCC15292_0681|53354_53620|89aa	cg_15|CHCC14441_1562|22028_22294|89aa	cg_31|CHCC14437_0404|44689_44955|89aa	cg_6|CHCC20486_2024|171176_171442|89aa	cg_4|CHCC5020_0942|45073_45339|89aa	cg_24|CHCC20339_0007|8713_8979|89aa	cg_11|CHCC15315_4209|45067_45333|89aa	cg_4|CHCC15546_0049|45007_45273|89aa	cg_5|CHCC16736_1658|45009_45275|89aa	cg_29|CHCC14568_3014|6865_7131|89aa
OG_3362	BaLi_c02500|227195_229252|686aa	blich9945A_0230|227195_229252|686aa	cg_24|CHCC5021_2125|41698_43755|686aa	cg_30|CHCC15332_3727|175851_177908|686aa	cg_7|CHCC15337_4620|41698_43755|686aa	cg_85|CHCC14527_2382|11048_13105|686aa	cg_31|CHCC19467_4590|41702_43759|686aa	cg_9|CHCC19468_2693|175851_177908|686aa	cg_37|CHCC5022_3908|42343_44220|626aa	cg_98|CHCC4186_2026|6100_7977|626aa	cg_12|CHCC20372_2728|52957_55014|686aa	cg_10|CHCC5027_3358|28964_31021|686aa	cg_8|CHCC20333_3247|179428_181410|661aa	cg_9|CHCC20331_1453|55583_57640|686aa	cg_26|CHCC20348_4380|25802_27679|626aa	cg_7|CHCC20491_0568|42281_44158|626aa	cg_52|CHCC15136_3280|35044_36921|626aa	cg_7|CHCC14817_1568|71239_73116|626aa	cg_6|CHCC12620_0730|187544_189421|626aa	SC10_B2orf00296|227923_229800|626aa	blichBL09_0228|227923_229800|626aa	cg_4|CHCC15381_2846|42497_44374|626aa	cg_4|CHCC20497_4627|173185_175062|626aa	cg_12|CHCC20488_0924|42302_44179|626aa	cg_19|CHCC14523_3924|42298_44175|626aa	cg_1|CHCC20492_2735|173185_175062|626aa	cg_1|CHCC20347_3222|408595_410472|626aa	cg_37|CHCC14820_1480|42288_44345|686aa	cg_21|CHCC20490_1927|42516_44393|626aa	cg_19|CHCC5019_4446|173155_175032|626aa	cg_2|CHCC5023_1989|34587_36464|626aa	cg_11|CHCC14814_3105|51253_53298|682aa		cg_103|CHCC20375_3112|1112_2989|626aa	cg_1|CHCC20327_1752|45318_47363|682aa	cg_7|CHCC20487_3842|45316_47373|686aa	cg_12|CHCC20442_1291|170552_172609|686aa	cg_36|CHCC14688_3340|3415_5472|686aa	cg_3|CHCC15091_2886|174578_176623|682aa	cg_15|CHCC15292_0680|51239_53296|686aa	cg_15|CHCC14441_1561|19925_21970|682aa	cg_31|CHCC14437_0405|45013_47058|682aa	cg_6|CHCC20486_2023|169073_171118|682aa	cg_4|CHCC5020_0943|45397_47442|682aa	cg_24|CHCC20339_0006|6610_8655|682aa	cg_11|CHCC15315_4210|45391_47448|686aa	cg_4|CHCC15546_0050|45331_47388|686aa	cg_5|CHCC16736_1659|45333_47390|686aa	cg_29|CHCC14568_3015|7189_9234|682aa
OG_61	BaLi_c31240|3113496_3115427|644aa	blich9945A_3242|3113496_3115427|644aa	cg_3|CHCC5021_0323|162893_164824|644aa	cg_9|CHCC15332_1079|104903_106834|644aa	cg_6|CHCC15337_4092|293443_295374|644aa	cg_36|CHCC14527_1758|31658_33589|644aa	cg_34|CHCC19467_1769|12100_14031|644aa	cg_14|CHCC19468_0552|186491_188422|644aa	cg_8|CHCC5022_4318|139654_141585|644aa	cg_50|CHCC4186_3453|37764_39695|644aa	cg_8|CHCC20372_3518|233954_235885|644aa	cg_28|CHCC5027_0191|1408_3339|644aa	cg_19|CHCC20333_2734|187889_189820|644aa	cg_4|CHCC20331_1184|518534_520465|644aa	cg_16|CHCC20348_3041|196170_196871|234aa	cg_2|CHCC20491_0947|187764_189695|644aa	cg_15|CHCC15136_4032|53268_55199|644aa	cg_10|CHCC14817_2474|449564_451495|644aa	cg_17|CHCC12620_3501|187784_189715|644aa	SC10_B2orf04707|3137967_3139898|644aa	blichBL09_3293|3137967_3139898|644aa	cg_7|CHCC15381_0354|251435_253366|644aa	cg_13|CHCC20497_3388|186286_188217|644aa	cg_7|CHCC20488_2175|184300_186231|644aa	cg_2|CHCC14523_2279|186286_188217|644aa	cg_4|CHCC20492_1192|186286_188217|644aa	cg_7|CHCC20347_1650|138452_140383|644aa	cg_11|CHCC14820_0326|187780_189711|644aa	cg_2|CHCC20490_3405|141833_143764|644aa	cg_7|CHCC5019_2947|139004_140935|644aa	cg_3|CHCC5023_1700|141110_143041|644aa	cg_8|CHCC14814_1473|163137_165068|644aa		cg_160|CHCC20375_3565|1493_3424|644aa	cg_6|CHCC20327_2862|226382_228313|644aa	cg_1|CHCC20487_0591|343261_345192|644aa	cg_15|CHCC20442_0921|33090_35021|644aa	cg_58|CHCC14688_4634|1929_3860|644aa	cg_6|CHCC15091_3623|141296_143227|644aa	cg_18|CHCC15292_3158|120396_122327|644aa	cg_12|CHCC14441_3918|120626_122557|644aa	cg_138|CHCC14437_0923|1929_3860|644aa	cg_2|CHCC20486_2097|23163_25094|644aa	cg_16|CHCC5020_4344|114463_116394|644aa	cg_18|CHCC20339_3726|187804_189735|644aa	cg_37|CHCC15315_0974|33089_35020|644aa	cg_19|CHCC15546_3145|33089_35020|644aa	cg_17|CHCC16736_1882|33089_35020|644aa	cg_13|CHCC14568_1780|29766_31697|644aa
[truncated: 60 more columns]

## Sheet: ermD region
OG	blich_9945A_NCBI	blich_9945A	CHCC5021	CHCC15332	CHCC15337	CHCC14527	CHCC19467	CHCC19468	CHCC5022	CHCC4186	CHCC20372	CHCC5027	CHCC20333	CHCC20331	CHCC20348	CHCC20491	CHCC15136	CHCC14817	CHCC12620	blich_BL09_NCBI	blich_BL09	CHCC15381	CHCC20497	CHCC20488	CHCC14523	CHCC20492	CHCC20347	CHCC14820	CHCC20490	CHCC5019	CHCC5023	CHCC14814		CHCC20375	CHCC20327	CHCC20487	CHCC20442	CHCC14688	CHCC15091	CHCC15292	CHCC14441	CHCC14437	CHCC20486	CHCC5020	CHCC20339	CHCC15315	CHCC15546	CHCC16736	CHCC14568
OG_3017	BaLi_c28900|2868656_2868883|76aa	blich9945A_2982|2868656_2868883|76aa	cg_3|CHCC5021_0585|409356_409583|76aa	cg_17|CHCC15332_2414|181866_182093|76aa	cg_6|CHCC15337_3775|6646_6873|76aa	cg_15|CHCC14527_3610|56713_56940|76aa	cg_10|CHCC19467_2178|133477_133704|76aa	cg_14|CHCC19468_0865|475335_475562|76aa	cg_64|CHCC5022_3696|10522_10749|76aa	cg_33|CHCC4186_0322|8526_8753|76aa	cg_8|CHCC20372_3785|484145_484372|76aa	cg_4|CHCC5027_4255|55448_55675|76aa	cg_11|CHCC20333_1416|133312_133539|76aa	cg_4|CHCC20331_0910|267354_267581|76aa	cg_19|CHCC20348_2727|257787_258014|76aa	cg_2|CHCC20491_1204|434663_434890|76aa	cg_24|CHCC15136_3001|76170_76397|76aa	cg_10|CHCC14817_2214|204491_204718|76aa	cg_7|CHCC12620_3856|213123_213350|76aa	SC10_B2orf04328|2892800_2893027|76aa	blichBL09_3035|2892800_2893027|76aa	cg_7|CHCC15381_0087|4864_5091|76aa	cg_13|CHCC20497_3648|433622_433849|76aa	cg_7|CHCC20488_2439|431651_431878|76aa	cg_2|CHCC14523_2542|433617_433844|76aa	cg_4|CHCC20492_1456|433629_433856|76aa	cg_13|CHCC20347_3679|149654_149881|76aa	cg_1|CHCC14820_3591|213692_213919|76aa	cg_18|CHCC20490_4205|63027_63254|76aa	cg_10|CHCC5019_3855|242865_243092|76aa	cg_4|CHCC5023_4347|243122_243349|76aa	cg_30|CHCC14814_2869|88234_88461|76aa		cg_49|CHCC20375_2288|71744_71926|61aa	cg_2|CHCC20327_4407|859034_859261|76aa	cg_1|CHCC20487_0319|96016_96243|76aa	cg_4|CHCC20442_0243|213754_213936|61aa	cg_1|CHCC14688_4157|115676_115903|76aa	cg_5|CHCC15091_0108|94714_94941|76aa	cg_6|CHCC15292_1533|224847_225074|76aa	cg_17|CHCC14441_2632|170603_170785|61aa	cg_86|CHCC14437_1067|33514_33696|61aa	cg_9|CHCC20486_3589|173063_173245|61aa	cg_10|CHCC5020_0338|139515_139697|61aa	cg_19|CHCC20339_2071|214693_214920|76aa	cg_12|CHCC15315_0168|146774_147001|76aa	cg_9|CHCC15546_2698|189023_189250|76aa	cg_8|CHCC16736_1386|147079_147306|76aa	cg_2|CHCC14568_3839|86313_86540|76aa
OG_3018	BaLi_c28910|2868915_2870045|377aa	blich9945A_2983|2868915_2870045|377aa	cg_3|CHCC5021_0584|408194_409324|377aa	cg_17|CHCC15332_2413|180704_181834|377aa	cg_6|CHCC15337_3776|6905_8035|377aa	cg_15|CHCC14527_3611|56972_58102|377aa	cg_10|CHCC19467_2177|132315_133445|377aa	cg_14|CHCC19468_0864|474173_475303|377aa	cg_64|CHCC5022_3695|9360_10490|377aa	cg_33|CHCC4186_0321|7364_8494|377aa	cg_8|CHCC20372_3784|482983_484113|377aa	cg_4|CHCC5027_4254|54286_55416|377aa	cg_11|CHCC20333_1415|132150_133280|377aa	cg_4|CHCC20331_0911|267613_268743|377aa	cg_19|CHCC20348_2728|258046_259176|377aa	cg_2|CHCC20491_1203|433501_434631|377aa	cg_24|CHCC15136_3002|76429_77559|377aa	cg_10|CHCC14817_2215|204750_205880|377aa	cg_7|CHCC12620_3855|211961_213091|377aa	SC10_B2orf04329|2893059_2894189|377aa	blichBL09_3036|2893059_2894189|377aa	cg_7|CHCC15381_0088|5123_6253|377aa	cg_13|CHCC20497_3647|432460_433590|377aa	cg_7|CHCC20488_2438|430489_431619|377aa	cg_2|CHCC14523_2541|432455_433585|377aa	cg_4|CHCC20492_1455|432467_433597|377aa	cg_13|CHCC20347_3678|148492_149622|377aa	cg_1|CHCC14820_3590|212531_213658|376aa	cg_18|CHCC20490_4204|61866_62993|376aa	cg_10|CHCC5019_3856|243126_244253|376aa	cg_4|CHCC5023_4348|243383_244510|376aa	cg_30|CHCC14814_2870|88493_89623|377aa		cg_49|CHCC20375_2289|72002_73132|377aa	cg_2|CHCC20327_4408|859293_860423|377aa	cg_1|CHCC20487_0320|96275_97405|377aa	cg_4|CHCC20442_0242|212551_213681|377aa	cg_1|CHCC14688_4156|114514_115644|377aa	cg_5|CHCC15091_0107|93552_94682|377aa	cg_6|CHCC15292_1532|223685_224815|377aa	cg_17|CHCC14441_2631|169400_170530|377aa	cg_86|CHCC14437_1068|33769_34899|377aa	cg_9|CHCC20486_3588|171860_172990|377aa	cg_10|CHCC5020_0339|139770_140900|377aa	cg_19|CHCC20339_2070|213531_214661|377aa	cg_12|CHCC15315_0167|145852_146742|297aa	cg_9|CHCC15546_2699|189282_190172|297aa	cg_8|CHCC16736_1385|146157_147047|297aa	cg_2|CHCC14568_3840|86572_87702|377aa
OG_3019	BaLi_c28920|2870116_2870694|193aa	blich9945A_2984|2870116_2870694|193aa	cg_3|CHCC5021_0583|407545_408123|193aa	cg_17|CHCC15332_2412|180055_180633|193aa	cg_6|CHCC15337_3777|8106_8684|193aa	cg_15|CHCC14527_3612|58173_58751|193aa	cg_10|CHCC19467_2176|131666_132244|193aa	cg_14|CHCC19468_0863|473524_474102|193aa	cg_64|CHCC5022_3694|8711_9289|193aa	cg_33|CHCC4186_0320|6715_7293|193aa	cg_8|CHCC20372_3783|482334_482912|193aa	cg_4|CHCC5027_4253|53637_54215|193aa	cg_11|CHCC20333_1414|131501_132079|193aa	cg_4|CHCC20331_0912|268814_269392|193aa	cg_19|CHCC20348_2729|259247_259825|193aa	cg_2|CHCC20491_1202|432853_433419|189aa	cg_24|CHCC15136_3003|77641_78207|189aa	cg_10|CHCC14817_2216|205962_206528|189aa	cg_7|CHCC12620_3854|211313_211879|189aa	SC10_B2orf04332|2894271_2894837|189aa	blichBL09_3037|2894271_2894837|189aa	cg_7|CHCC15381_0089|6335_6901|189aa	cg_13|CHCC20497_3646|431812_432390|193aa	cg_7|CHCC20488_2437|429841_430419|193aa	cg_2|CHCC14523_2540|431807_432385|193aa	cg_4|CHCC20492_1454|431819_432397|193aa	cg_13|CHCC20347_3677|147844_148422|193aa	cg_1|CHCC14820_3588|211518_212075|186aa	cg_18|CHCC20490_4202|60853_61410|186aa	cg_10|CHCC5019_3858|244709_245266|186aa	cg_4|CHCC5023_4350|244966_245523|186aa	cg_30|CHCC14814_2871|89693_90271|193aa		cg_49|CHCC20375_2290|73233_73805|191aa	cg_2|CHCC20327_4409|860524_861096|191aa	cg_1|CHCC20487_0321|97506_98078|191aa	cg_4|CHCC20442_0241|211878_212450|191aa	cg_1|CHCC14688_4155|113841_114413|191aa	cg_5|CHCC15091_0106|92879_93451|191aa	cg_6|CHCC15292_1531|223012_223584|191aa	cg_17|CHCC14441_2630|168727_169299|191aa	cg_86|CHCC14437_1069|35000_35572|191aa	cg_9|CHCC20486_3587|171187_171759|191aa	cg_10|CHCC5020_0340|141001_141573|191aa	cg_19|CHCC20339_2069|212858_213430|191aa	cg_12|CHCC15315_0165|144940_145512|191aa	cg_9|CHCC15546_2701|190512_191084|191aa	cg_8|CHCC16736_1383|145245_145817|191aa	cg_2|CHCC14568_3841|87803_88375|191aa
OG_3020	BaLi_c28930|2870788_2871270|161aa	blich9945A_2985|2870788_2871270|161aa	cg_3|CHCC5021_0582|406969_407451|161aa	cg_17|CHCC15332_2411|179479_179961|161aa	cg_6|CHCC15337_3778|8778_9260|161aa	cg_15|CHCC14527_3613|58845_59327|161aa	cg_10|CHCC19467_2175|131090_131572|161aa	cg_14|CHCC19468_0862|472948_473430|161aa	cg_64|CHCC5022_3693|8135_8617|161aa	cg_33|CHCC4186_0319|6139_6621|161aa	cg_8|CHCC20372_3782|481758_482240|161aa	cg_4|CHCC5027_4252|53061_53543|161aa	cg_11|CHCC20333_1413|130925_131407|161aa	cg_4|CHCC20331_0913|269486_269968|161aa	cg_19|CHCC20348_2730|259919_260401|161aa	cg_2|CHCC20491_1201|432277_432759|161aa	cg_24|CHCC15136_3004|78301_78783|161aa	cg_10|CHCC14817_2217|206622_207104|161aa	cg_7|CHCC12620_3853|210737_211219|161aa	SC10_B2orf04333|2894931_2895413|161aa	blichBL09_3038|2894931_2895413|161aa	cg_7|CHCC15381_0090|6996_7478|161aa	cg_13|CHCC20497_3645|431235_431717|161aa	cg_7|CHCC20488_2436|429264_429746|161aa	cg_2|CHCC14523_2539|431230_431712|161aa	cg_4|CHCC20492_1453|431242_431724|161aa	cg_13|CHCC20347_3676|147267_147749|161aa	cg_1|CHCC14820_3586|210561_211043|161aa	cg_18|CHCC20490_4200|59896_60378|161aa	cg_10|CHCC5019_3860|245741_246223|161aa	cg_4|CHCC5023_4352|245998_246480|161aa	cg_30|CHCC14814_2872|90365_90847|161aa		cg_49|CHCC20375_2291|73912_74394|161aa	cg_2|CHCC20327_4410|861203_861685|161aa	cg_1|CHCC20487_0322|98185_98667|161aa	cg_4|CHCC20442_0240|211289_211771|161aa	cg_1|CHCC14688_4154|113252_113734|161aa	cg_5|CHCC15091_0105|92290_92772|161aa	cg_6|CHCC15292_1530|222423_222905|161aa	cg_17|CHCC14441_2629|168138_168620|161aa	cg_86|CHCC14437_1070|35679_36161|161aa	cg_9|CHCC20486_3586|170598_171080|161aa	cg_10|CHCC5020_0341|141680_142162|161aa	cg_19|CHCC20339_2068|212269_212751|161aa	cg_12|CHCC15315_0164|144351_144833|161aa	cg_9|CHCC15546_2702|191191_191673|161aa	cg_8|CHCC16736_1382|144656_145138|161aa	cg_2|CHCC14568_3842|88482_88964|161aa
OG_3468	BaLi_c28940|2871437_2871628|64aa	blich9945A_2986|2871437_2871697|87aa	cg_3|CHCC5021_0581|406542_406802|87aa	cg_17|CHCC15332_2410|179052_179312|87aa	cg_6|CHCC15337_3779|9427_9687|87aa	cg_15|CHCC14527_3614|59494_59754|87aa	cg_10|CHCC19467_2174|130663_130923|87aa	cg_14|CHCC19468_0861|472521_472781|87aa	cg_64|CHCC5022_3692|7725_7985|87aa	cg_33|CHCC4186_0318|5729_5989|87aa	cg_8|CHCC20372_3781|481331_481591|87aa	cg_4|CHCC5027_4251|52634_52894|87aa	cg_11|CHCC20333_1412|130519_130779|87aa	cg_4|CHCC20331_0914|270135_270395|87aa	cg_19|CHCC20348_2731|260568_260828|87aa	cg_2|CHCC20491_1200|431870_432130|87aa	cg_24|CHCC15136_3005|78930_79331|134aa	cg_10|CHCC14817_2218|207251_207511|87aa	cg_7|CHCC12620_3852|210330_210590|87aa	SC10_B2orf04334|2895560_2895820|87aa	blichBL09_3039|2895560_2895820|87aa	cg_7|CHCC15381_0091|7624_7884|87aa	cg_13|CHCC20497_3644|430829_431089|87aa	cg_7|CHCC20488_2435|428858_429118|87aa	cg_2|CHCC14523_2538|430824_431084|87aa	cg_4|CHCC20492_1452|430836_431096|87aa	cg_13|CHCC20347_3675|146861_147121|87aa	cg_1|CHCC14820_3585|210144_210404|87aa	cg_18|CHCC20490_4199|59479_59739|87aa	cg_10|CHCC5019_3861|246380_246640|87aa	cg_4|CHCC5023_4353|246637_246897|87aa	cg_30|CHCC14814_2873|90994_91254|87aa		cg_49|CHCC20375_2292|74544_74804|87aa	cg_2|CHCC20327_4412|861847_862107|87aa	cg_1|CHCC20487_0324|98830_99090|87aa	cg_4|CHCC20442_0238|210866_211126|87aa	cg_1|CHCC14688_4152|112829_113089|87aa	cg_5|CHCC15091_0103|91867_92127|87aa	cg_6|CHCC15292_1528|222000_222260|87aa	cg_17|CHCC14441_2627|167715_167975|87aa	cg_86|CHCC14437_1072|36324_36584|87aa	cg_9|CHCC20486_3584|170175_170435|87aa	cg_10|CHCC5020_0343|142325_142585|87aa	cg_19|CHCC20339_2066|211846_212106|87aa	cg_12|CHCC15315_0162|143928_144188|87aa	cg_9|CHCC15546_2704|191836_192096|87aa	cg_8|CHCC16736_1380|144233_144493|87aa	cg_2|CHCC14568_3844|89127_89387|87aa
OG_6654											cg_8|CHCC20372_3780|480606_481031|142aa		cg_11|CHCC20333_1411|129789_130214|142aa	cg_4|CHCC20331_0915|270695_271120|142aa	cg_19|CHCC20348_2732|261128_261553|142aa
OG_9525															cg_19|CHCC20348_2733|261655_262071|139aa
OG_3881											cg_8|CHCC20372_3778|479285_480046|254aa		cg_11|CHCC20333_1409|128468_129229|254aa	cg_4|CHCC20331_0917|271680_272441|254aa	cg_19|CHCC20348_2734|262113_262874|254aa
OG_7773													cg_11|CHCC20333_1408|127260_127814|185aa		cg_19|CHCC20348_2735|263528_264082|185aa
OG_158													cg_11|CHCC20333_1407|125412_126899|496aa		cg_19|CHCC20348_2736|264442_265929|496aa
OG_3882											cg_8|CHCC20372_3777|477868_478281|138aa		cg_11|CHCC20333_1405|124310_124723|138aa	cg_4|CHCC20331_0918|273445_273858|138aa	cg_19|CHCC20348_2737|266600_267013|138aa
OG_3469	BaLi_c28950|2872040_2872636|199aa	blich9945A_2988|2872040_2872636|199aa	cg_3|CHCC5021_0579|405603_406199|199aa	cg_17|CHCC15332_2408|178113_178709|199aa	cg_6|CHCC15337_3781|10030_10626|199aa	cg_15|CHCC14527_3616|60097_60693|199aa	cg_10|CHCC19467_2172|129724_130320|199aa	cg_14|CHCC19468_0859|471582_472178|199aa	cg_64|CHCC5022_3690|6663_7259|199aa	cg_33|CHCC4186_0316|4667_5263|199aa	cg_8|CHCC20372_3775|476826_477422|199aa	cg_4|CHCC5027_4249|51572_52168|199aa	cg_11|CHCC20333_1403|123268_123864|199aa	cg_4|CHCC20331_0921|274304_274900|199aa	cg_19|CHCC20348_2739|267460_268056|199aa	cg_2|CHCC20491_1198|430928_431524|199aa	cg_24|CHCC15136_3007|79536_80132|199aa	cg_10|CHCC14817_2220|207857_208453|199aa	cg_7|CHCC12620_3850|209388_209984|199aa	SC10_B2orf04336|2896166_2896762|199aa	blichBL09_3041|2896166_2896762|199aa	cg_7|CHCC15381_0093|8353_8949|199aa	cg_13|CHCC20497_3642|429764_430360|199aa	cg_7|CHCC20488_2433|427793_428389|199aa	cg_2|CHCC14523_2536|429759_430355|199aa	cg_4|CHCC20492_1450|429771_430367|199aa	cg_13|CHCC20347_3673|145796_146392|199aa	cg_1|CHCC14820_3582|208812_209408|199aa	cg_18|CHCC20490_4196|58147_58743|199aa	cg_10|CHCC5019_3864|247376_247972|199aa	cg_4|CHCC5023_4356|247633_248229|199aa	cg_30|CHCC14814_2875|91600_92196|199aa		cg_49|CHCC20375_2295|75313_75909|199aa	cg_2|CHCC20327_4414|862582_863178|199aa	cg_1|CHCC20487_0326|99565_100161|199aa	cg_4|CHCC20442_0236|209795_210391|199aa	cg_1|CHCC14688_4150|111758_112354|199aa	cg_5|CHCC15091_0101|90796_91392|199aa	cg_6|CHCC15292_1526|220929_221525|199aa	cg_17|CHCC14441_2625|166644_167240|199aa	cg_86|CHCC14437_1074|37059_37655|199aa	cg_9|CHCC20486_3582|169104_169700|199aa	cg_10|CHCC5020_0345|143060_143656|199aa	cg_19|CHCC20339_2064|210775_211371|199aa	cg_12|CHCC15315_0160|142857_143453|199aa	cg_9|CHCC15546_2706|192571_193167|199aa	cg_8|CHCC16736_1378|143162_143758|199aa	cg_2|CHCC14568_3846|89862_90458|199aa
OG_3021	BaLi_c28960|2872681_2873388|236aa	blich9945A_2989|2872681_2873388|236aa	cg_3|CHCC5021_0578|404851_405558|236aa	cg_17|CHCC15332_2407|177361_178068|236aa	cg_6|CHCC15337_3782|10671_11378|236aa	cg_15|CHCC14527_3617|60738_61445|236aa	cg_10|CHCC19467_2171|128972_129679|236aa	cg_14|CHCC19468_0858|470830_471537|236aa	cg_64|CHCC5022_3689|5912_6619|236aa	cg_33|CHCC4186_0315|3916_4623|236aa	cg_8|CHCC20372_3774|476074_476781|236aa	cg_4|CHCC5027_4248|50821_51528|236aa	cg_11|CHCC20333_1402|122516_123223|236aa	cg_4|CHCC20331_0922|274945_275652|236aa	cg_19|CHCC20348_2740|268101_268808|236aa	cg_2|CHCC20491_1197|430177_430884|236aa	cg_24|CHCC15136_3008|80176_80883|236aa	cg_10|CHCC14817_2221|208497_209204|236aa	cg_7|CHCC12620_3849|208637_209344|236aa	SC10_B2orf04337|2896806_2897513|236aa	blichBL09_3042|2896806_2897513|236aa	cg_7|CHCC15381_0094|8993_9700|236aa	cg_13|CHCC20497_3641|429013_429720|236aa	cg_7|CHCC20488_2432|427042_427749|236aa	cg_2|CHCC14523_2535|429008_429715|236aa	cg_4|CHCC20492_1449|429020_429727|236aa	cg_13|CHCC20347_3672|145045_145752|236aa	cg_1|CHCC14820_3581|208060_208767|236aa	cg_18|CHCC20490_4195|57395_58102|236aa	cg_10|CHCC5019_3865|248017_248724|236aa	cg_4|CHCC5023_4357|248274_248981|236aa	cg_30|CHCC14814_2876|92241_92948|236aa		cg_49|CHCC20375_2296|75954_76661|236aa	cg_2|CHCC20327_4416|863522_863929|136aa cg_2|CHCC20327_4415|863223_863558|112aa	cg_1|CHCC20487_0327|100206_100913|236aa	cg_4|CHCC20442_0235|209043_209750|236aa	cg_1|CHCC14688_4149|111006_111713|236aa	cg_5|CHCC15091_0100|90044_90751|236aa	cg_6|CHCC15292_1525|220177_220884|236aa	cg_17|CHCC14441_2624|165892_166599|236aa	cg_86|CHCC14437_1075|37700_38407|236aa	cg_9|CHCC20486_3581|168352_169059|236aa	cg_10|CHCC5020_0346|143701_144408|236aa	cg_19|CHCC20339_2063|210023_210730|236aa	cg_12|CHCC15315_0159|142105_142812|236aa	cg_9|CHCC15546_2707|193212_193919|236aa	cg_8|CHCC16736_1377|142410_143117|236aa	cg_2|CHCC14568_3847|90503_91210|236aa
OG_7772													cg_11|CHCC20333_1401|121568_122131|188aa		cg_19|CHCC20348_2741|269193_269816|208aa
OG_7771													cg_11|CHCC20333_1400|120728_121270|181aa		cg_19|CHCC20348_2742|270054_270596|181aa
OG_7770													cg_11|CHCC20333_1399|120175_120750|192aa		cg_19|CHCC20348_2743|270574_271149|192aa
OG_7769													cg_11|CHCC20333_1398|119409_120185|259aa		cg_19|CHCC20348_2744|271139_271915|259aa
OG_7768													cg_11|CHCC20333_1397|119094_119237|48aa		cg_19|CHCC20348_2745|272087_272230|48aa
OG_7767													cg_11|CHCC20333_1396|118444_119037|198aa		cg_19|CHCC20348_2746|272286_272879|198aa
OG_7766													cg_11|CHCC20333_1395|117035_118396|454aa		cg_19|CHCC20348_2747|272927_274288|454aa
OG_7765													cg_11|CHCC20333_1394|115477_117069|531aa		cg_19|CHCC20348_2748|274254_275846|531aa
OG_3951													cg_11|CHCC20333_1393|114318_115292|325aa		cg_19|CHCC20348_2749|276031_277005|325aa																			cg_49|CHCC20375_2298|77177_77443|89aa	cg_2|CHCC20327_4417|864454_864711|86aa	cg_1|CHCC20487_0328|101440_101697|86aa	cg_4|CHCC20442_0234|208261_208518|86aa	cg_1|CHCC14688_4148|110222_110479|86aa	cg_5|CHCC15091_0099|89260_89517|86aa	cg_6|CHCC15292_1524|219393_219650|86aa	cg_17|CHCC14441_2623|165110_165367|86aa	cg_86|CHCC14437_1076|38932_39189|86aa	cg_9|CHCC20486_3580|167570_167827|86aa	cg_10|CHCC5020_0347|144933_145190|86aa	cg_19|CHCC20339_2062|209239_209496|86aa	cg_12|CHCC15315_0158|141323_141580|86aa	cg_9|CHCC15546_2708|194444_194701|86aa	cg_8|CHCC16736_1376|141628_141885|86aa	cg_2|CHCC14568_3848|91735_91992|86aa
OG_4011																																			cg_2|CHCC20327_4418|864784_864993|70aa	cg_1|CHCC20487_0329|101770_101979|70aa	cg_4|CHCC20442_0233|207979_208188|70aa	cg_1|CHCC14688_4147|109940_110149|70aa	cg_5|CHCC15091_0098|88978_89187|70aa	cg_6|CHCC15292_1522|219111_219227|39aa	cg_17|CHCC14441_2622|164828_165037|70aa	cg_86|CHCC14437_1077|39262_39471|70aa	cg_9|CHCC20486_3579|167288_167497|70aa	cg_10|CHCC5020_0348|145263_145472|70aa	cg_19|CHCC20339_2060|208957_209073|39aa	cg_12|CHCC15315_0156|141041_141250|70aa	cg_9|CHCC15546_2709|194774_194983|70aa	cg_8|CHCC16736_1375|141346_141555|70aa	cg_2|CHCC14568_3849|92065_92274|70aa
OG_4065																																			cg_2|CHCC20327_4419|864972_865157|62aa	cg_1|CHCC20487_0330|101958_102143|62aa	cg_4|CHCC20442_0232|207815_208000|62aa	cg_1|CHCC14688_4146|109776_109961|62aa	cg_5|CHCC15091_0097|88814_88999|62aa	cg_6|CHCC15292_1521|218947_219132|62aa	cg_17|CHCC14441_2621|164664_164849|62aa	cg_86|CHCC14437_1078|39450_39635|62aa	cg_9|CHCC20486_3578|167124_167309|62aa	cg_10|CHCC5020_0349|145451_145636|62aa	cg_19|CHCC20339_2059|208793_208978|62aa	cg_12|CHCC15315_0155|140877_141062|62aa	cg_9|CHCC15546_2710|194962_195147|62aa	cg_8|CHCC16736_1374|141182_141367|62aa	cg_2|CHCC14568_3850|92253_92438|62aa
OG_7764													cg_11|CHCC20333_1392|113308_114312|335aa		cg_19|CHCC20348_2750|277011_278015|335aa
OG_6688													cg_11|CHCC20333_1391|112295_113311|339aa		cg_19|CHCC20348_2751|278012_279028|339aa																			cg_49|CHCC20375_2299|77461_77682|74aa
OG_7763													cg_11|CHCC20333_1390|111485_112267|261aa		cg_19|CHCC20348_2752|279056_279838|261aa
OG_7762													cg_11|CHCC20333_1389|110539_111534|332aa		cg_19|CHCC20348_2753|279789_280784|332aa
OG_10000																																		cg_49|CHCC20375_2300|77675_77920|82aa
OG_3973																																		cg_49|CHCC20375_2301|78020_78862|281aa	cg_2|CHCC20327_4420|865297_866139|281aa	cg_1|CHCC20487_0331|102283_103125|281aa	cg_4|CHCC20442_0231|206833_207675|281aa	cg_1|CHCC14688_4145|108794_109636|281aa	cg_5|CHCC15091_0096|87832_88674|281aa	cg_6|CHCC15292_1520|217965_218807|281aa	cg_17|CHCC14441_2620|163682_164524|281aa	cg_86|CHCC14437_1079|39775_40617|281aa	cg_9|CHCC20486_3577|166142_166984|281aa	cg_10|CHCC5020_0350|145776_146618|281aa	cg_19|CHCC20339_2058|207811_208653|281aa	cg_12|CHCC15315_0154|139895_140737|281aa	cg_9|CHCC15546_2711|195287_196129|281aa	cg_8|CHCC16736_1373|140200_141042|281aa	cg_2|CHCC14568_3851|92578_93420|281aa
OG_3919													cg_11|CHCC20333_1388|110104_110349|82aa		cg_19|CHCC20348_2754|280995_281240|82aa																			cg_49|CHCC20375_2302|79361_79606|82aa	cg_2|CHCC20327_4421|866648_866893|82aa	cg_1|CHCC20487_0332|103634_103879|82aa	cg_4|CHCC20442_0230|206079_206324|82aa	cg_1|CHCC14688_4144|108040_108285|82aa	cg_5|CHCC15091_0095|87078_87323|82aa	cg_6|CHCC15292_1519|217211_217456|82aa	cg_17|CHCC14441_2619|162934_163173|80aa	cg_86|CHCC14437_1080|41126_41365|80aa	cg_9|CHCC20486_3576|165394_165633|80aa	cg_10|CHCC5020_0351|147127_147366|80aa	cg_19|CHCC20339_2057|207057_207302|82aa	cg_12|CHCC15315_0153|139141_139386|82aa	cg_9|CHCC15546_2712|196638_196883|82aa	cg_8|CHCC16736_1372|139446_139691|82aa	cg_2|CHCC14568_3852|93929_94174|82aa
OG_4168																																			cg_2|CHCC20327_4422|866890_867093|68aa	cg_1|CHCC20487_0333|103876_104079|68aa	cg_4|CHCC20442_0229|205879_206082|68aa	cg_1|CHCC14688_4143|107840_108043|68aa	cg_5|CHCC15091_0094|86878_87081|68aa	cg_6|CHCC15292_1518|217011_217214|68aa	cg_17|CHCC14441_2618|162734_162937|68aa	cg_86|CHCC14437_1081|41362_41565|68aa	cg_9|CHCC20486_3575|165194_165397|68aa	cg_10|CHCC5020_0352|147363_147566|68aa	cg_19|CHCC20339_2056|206857_207060|68aa	cg_12|CHCC15315_0152|138941_139144|68aa	cg_9|CHCC15546_2713|196880_197083|68aa	cg_8|CHCC16736_1371|139246_139449|68aa	cg_2|CHCC14568_3853|94171_94374|68aa
OG_5564				cg_17|CHCC15332_2405|176986_177105|40aa	cg_6|CHCC15337_3784|11634_11753|40aa		cg_10|CHCC19467_2169|128597_128716|40aa	cg_14|CHCC19468_0856|470455_470574|40aa	cg_64|CHCC5022_3687|5537_5656|40aa	cg_33|CHCC4186_0313|3541_3660|40aa								cg_10|CHCC14817_2223|209460_209579|40aa						cg_7|CHCC20488_2430|426667_426786|40aa		cg_4|CHCC20492_1447|428645_428764|40aa			cg_18|CHCC20490_4193|57020_57139|40aa	cg_10|CHCC5019_3867|248980_249099|40aa	cg_4|CHCC5023_4359|249237_249356|40aa
OG_4940													cg_11|CHCC20333_1387|109268_110107|280aa		cg_19|CHCC20348_2755|281237_282076|280aa																	cg_30|CHCC14814_2878|93597_94241|215aa		cg_49|CHCC20375_2303|79603_80436|278aa
OG_6115
OG_6116
OG_5919													cg_11|CHCC20333_1386|108607_108966|120aa		cg_19|CHCC20348_2756|282378_282737|120aa
OG_4245	BaLi_c28970|2874299_2875183|295aa	blich9945A_2991|2874320_2875183|288aa	cg_3|CHCC5021_0575|403056_403919|288aa	cg_17|CHCC15332_2404|175566_176429|288aa	cg_6|CHCC15337_3786|12310_13173|288aa	cg_15|CHCC14527_3619|62377_63240|288aa	cg_10|CHCC19467_2168|127177_128040|288aa	cg_14|CHCC19468_0855|469035_469898|288aa	cg_64|CHCC5022_3686|4117_4980|288aa	cg_33|CHCC4186_0312|2121_2984|288aa	cg_8|CHCC20372_3771|474279_475142|288aa	cg_4|CHCC5027_4245|49026_49889|288aa	cg_11|CHCC20333_1384|107149_108012|288aa	cg_4|CHCC20331_0924|276584_277447|288aa	cg_19|CHCC20348_2758|283332_284195|288aa	cg_2|CHCC20491_1195|428382_429245|288aa	cg_24|CHCC15136_3010|81815_82678|288aa	cg_10|CHCC14817_2224|210136_210999|288aa	cg_7|CHCC12620_3847|206842_207705|288aa	SC10_B2orf04340|2898445_2899308|288aa	blichBL09_3044|2898445_2899308|288aa	cg_7|CHCC15381_0096|10632_11495|288aa	cg_13|CHCC20497_3638|427218_428081|288aa	cg_7|CHCC20488_2428|425247_426110|288aa	cg_2|CHCC14523_2532|427213_428076|288aa	cg_4|CHCC20492_1445|427225_428088|288aa	cg_13|CHCC20347_3669|143250_144113|288aa	cg_1|CHCC14820_3578|206265_207128|288aa	cg_18|CHCC20490_4191|55600_56463|288aa	cg_10|CHCC5019_3869|249656_250519|288aa	cg_4|CHCC5023_4361|249913_250776|288aa	cg_30|CHCC14814_2880|95142_96005|288aa		cg_49|CHCC20375_2305|81157_82020|288aa
OG_4246	BaLi_c28980|2875269_2875658|130aa	blich9945A_2992|2875269_2875658|130aa	cg_3|CHCC5021_0574|402581_402970|130aa	cg_17|CHCC15332_2403|175091_175480|130aa	cg_6|CHCC15337_3787|13259_13648|130aa	cg_15|CHCC14527_3620|63326_63715|130aa	cg_10|CHCC19467_2167|126702_127091|130aa	cg_14|CHCC19468_0854|468560_468949|130aa	cg_64|CHCC5022_3685|3642_4031|130aa	cg_33|CHCC4186_0311|1646_2035|130aa	cg_8|CHCC20372_3770|473804_474193|130aa	cg_4|CHCC5027_4244|48551_48940|130aa	cg_11|CHCC20333_1383|106674_107063|130aa	cg_4|CHCC20331_0925|277533_277922|130aa	cg_19|CHCC20348_2759|284281_284670|130aa	cg_2|CHCC20491_1194|427907_428296|130aa	cg_24|CHCC15136_3011|82764_83153|130aa	cg_10|CHCC14817_2225|211085_211474|130aa	cg_7|CHCC12620_3846|206367_206756|130aa	SC10_B2orf04341|2899394_2899783|130aa	blichBL09_3045|2899394_2899783|130aa	cg_7|CHCC15381_0097|11581_11970|130aa	cg_13|CHCC20497_3637|426743_427132|130aa	cg_7|CHCC20488_2427|424772_425161|130aa	cg_2|CHCC14523_2531|426738_427127|130aa	cg_4|CHCC20492_1444|426750_427139|130aa	cg_13|CHCC20347_3668|142775_143164|130aa	cg_1|CHCC14820_3577|205790_206179|130aa	cg_18|CHCC20490_4190|55125_55514|130aa	cg_10|CHCC5019_3870|250605_250994|130aa	cg_4|CHCC5023_4362|250862_251251|130aa	cg_30|CHCC14814_2881|96091_96480|130aa		cg_49|CHCC20375_2306|82105_82494|130aa
OG_6118																																		cg_49|CHCC20375_2307|82856_83437|194aa cg_49|CHCC20375_2308|83448_84191|248aa
OG_3022	BaLi_c28990|2876244_2876801|186aa	blich9945A_2993|2876244_2876801|186aa	cg_3|CHCC5021_0573|401438_401995|186aa	cg_17|CHCC15332_2402|173948_174505|186aa	cg_6|CHCC15337_3788|14234_14791|186aa	cg_15|CHCC14527_3621|64301_64858|186aa	cg_10|CHCC19467_2166|125559_126116|186aa	cg_14|CHCC19468_0853|467417_467974|186aa	cg_64|CHCC5022_3684|2500_3057|186aa	cg_33|CHCC4186_0310|504_1061|186aa	cg_8|CHCC20372_3768|472661_473218|186aa	cg_4|CHCC5027_4243|47409_47966|186aa	cg_11|CHCC20333_1382|105531_106088|186aa	cg_4|CHCC20331_0927|278508_279065|186aa	cg_19|CHCC20348_2761|285256_285813|186aa	cg_2|CHCC20491_1193|426764_427321|186aa	cg_24|CHCC15136_3012|83739_84296|186aa	cg_10|CHCC14817_2226|212060_212617|186aa	cg_7|CHCC12620_3845|205224_205781|186aa	SC10_B2orf04343|2900369_2900926|186aa	blichBL09_3046|2900369_2900926|186aa	cg_7|CHCC15381_0098|12556_13113|186aa	cg_13|CHCC20497_3636|425600_426157|186aa	cg_7|CHCC20488_2426|423629_424186|186aa	cg_2|CHCC14523_2530|425595_426152|186aa	cg_4|CHCC20492_1443|425607_426164|186aa	cg_13|CHCC20347_3667|141632_142189|186aa	cg_1|CHCC14820_3576|204648_205205|186aa	cg_18|CHCC20490_4189|53983_54540|186aa	cg_10|CHCC5019_3871|251579_252136|186aa	cg_4|CHCC5023_4363|251836_252393|186aa	cg_30|CHCC14814_2882|97017_97574|186aa		cg_49|CHCC20375_2309|84511_85068|186aa	cg_2|CHCC20327_4423|867725_868282|186aa	cg_1|CHCC20487_0334|104711_105268|186aa	cg_4|CHCC20442_0228|204690_205247|186aa	cg_1|CHCC14688_4142|106651_107208|186aa	cg_5|CHCC15091_0093|85689_86246|186aa	cg_6|CHCC15292_1517|215822_216379|186aa	cg_17|CHCC14441_2617|161545_162102|186aa	cg_86|CHCC14437_1082|42197_42754|186aa	cg_9|CHCC20486_3574|164005_164562|186aa	cg_10|CHCC5020_0353|148198_148755|186aa	cg_19|CHCC20339_2054|205668_206225|186aa	cg_12|CHCC15315_0151|137752_138309|186aa	cg_9|CHCC15546_2714|197715_198272|186aa	cg_8|CHCC16736_1369|138057_138614|186aa	cg_2|CHCC14568_3854|95006_95563|186aa
OG_196	BaLi_c29000|2876804_2877430|209aa	blich9945A_2994|2876804_2877430|209aa	cg_3|CHCC5021_0572|400809_401435|209aa	cg_17|CHCC15332_2401|173319_173945|209aa	cg_6|CHCC15337_3789|14794_15420|209aa	cg_15|CHCC14527_3622|64861_65487|209aa	cg_10|CHCC19467_2165|124930_125556|209aa	cg_14|CHCC19468_0852|466788_467414|209aa	cg_64|CHCC5022_3683|1871_2497|209aa	cg_33|CHCC4186_0309|4_501|166aa	cg_8|CHCC20372_3767|472032_472658|209aa	cg_4|CHCC5027_4242|46780_47406|209aa	cg_11|CHCC20333_1381|104902_105528|209aa	cg_4|CHCC20331_0928|279068_279694|209aa	cg_19|CHCC20348_2762|285816_286442|209aa	cg_2|CHCC20491_1192|426135_426761|209aa	cg_24|CHCC15136_3013|84299_84925|209aa	cg_10|CHCC14817_2227|212620_213246|209aa	cg_7|CHCC12620_3844|204595_205221|209aa	SC10_B2orf04344|2900929_2901555|209aa	blichBL09_3047|2900929_2901555|209aa	cg_7|CHCC15381_0099|13116_13742|209aa	cg_13|CHCC20497_3635|424971_425597|209aa	cg_7|CHCC20488_2425|423000_423626|209aa	cg_2|CHCC14523_2529|424966_425592|209aa	cg_4|CHCC20492_1442|424978_425604|209aa	cg_13|CHCC20347_3666|141003_141629|209aa	cg_1|CHCC14820_3575|204019_204645|209aa	cg_18|CHCC20490_4188|53354_53980|209aa	cg_10|CHCC5019_3872|252139_252765|209aa	cg_4|CHCC5023_4364|252396_253022|209aa	cg_30|CHCC14814_2883|97577_98203|209aa		cg_49|CHCC20375_2310|85065_85697|211aa	cg_2|CHCC20327_4424|868279_868860|194aa	cg_1|CHCC20487_0335|105265_105897|211aa	cg_4|CHCC20442_0227|204112_204693|194aa	cg_1|CHCC14688_4141|106022_106654|211aa	cg_5|CHCC15091_0092|85111_85692|194aa	cg_6|CHCC15292_1516|215193_215825|211aa	cg_17|CHCC14441_2616|160967_161548|194aa	cg_86|CHCC14437_1083|42751_43332|194aa	cg_9|CHCC20486_3573|163376_164008|211aa	cg_10|CHCC5020_0354|148752_149333|194aa	cg_19|CHCC20339_2053|205039_205665|209aa	cg_12|CHCC15315_0150|137174_137755|194aa	cg_9|CHCC15546_2715|198269_198850|194aa	cg_8|CHCC16736_1368|137479_138060|194aa	cg_2|CHCC14568_3855|95560_96141|194aa
OG_3023	BaLi_c29010|2877616_2877963|116aa	blich9945A_2995|2877616_2877963|116aa	cg_3|CHCC5021_0571|400276_400623|116aa	cg_17|CHCC15332_2400|172786_173133|116aa	cg_6|CHCC15337_3790|15606_15953|116aa	cg_15|CHCC14527_3623|65673_66020|116aa	cg_10|CHCC19467_2164|124397_124744|116aa	cg_14|CHCC19468_0851|466255_466602|116aa	cg_64|CHCC5022_3682|1338_1685|116aa	cg_41|CHCC4186_2001|332_679|116aa	cg_8|CHCC20372_3766|471499_471846|116aa	cg_4|CHCC5027_4241|46247_46594|116aa	cg_11|CHCC20333_1380|104369_104716|116aa	cg_4|CHCC20331_0929|279880_280227|116aa	cg_19|CHCC20348_2763|286628_286975|116aa	cg_2|CHCC20491_1191|425602_425949|116aa	cg_24|CHCC15136_3014|85111_85458|116aa	cg_10|CHCC14817_2228|213432_213779|116aa	cg_7|CHCC12620_3843|204062_204409|116aa	SC10_B2orf04345|2901741_2902088|116aa	blichBL09_3048|2901741_2902088|116aa	cg_7|CHCC15381_0100|13928_14275|116aa	cg_13|CHCC20497_3634|424438_424785|116aa	cg_7|CHCC20488_2424|422467_422814|116aa	cg_2|CHCC14523_2528|424433_424780|116aa	cg_4|CHCC20492_1441|424445_424792|116aa	cg_13|CHCC20347_3665|140470_140817|116aa	cg_1|CHCC14820_3574|203486_203833|116aa	cg_18|CHCC20490_4187|52821_53168|116aa	cg_10|CHCC5019_3873|252951_253298|116aa	cg_4|CHCC5023_4365|253208_253555|116aa	cg_30|CHCC14814_2884|98389_98736|116aa		cg_49|CHCC20375_2311|85883_86230|116aa	cg_2|CHCC20327_4425|869099_869446|116aa	cg_1|CHCC20487_0336|106085_106432|116aa	cg_4|CHCC20442_0226|203526_203873|116aa	cg_1|CHCC14688_4140|105489_105836|116aa	cg_5|CHCC15091_0091|84525_84872|116aa	cg_6|CHCC15292_1515|214660_215007|116aa	cg_17|CHCC14441_2615|160381_160728|116aa	cg_86|CHCC14437_1084|43571_43918|116aa	cg_9|CHCC20486_3572|162841_163188|116aa	cg_10|CHCC5020_0355|149572_149919|116aa	cg_19|CHCC20339_2052|204506_204853|116aa	cg_12|CHCC15315_0149|136588_136935|116aa	cg_9|CHCC15546_2716|199089_199436|116aa	cg_8|CHCC16736_1367|136893_137240|116aa	cg_2|CHCC14568_3856|96380_96727|116aa
OG_3470	BaLi_c29020|2878243_2879301|353aa	blich9945A_2996|2878243_2879301|353aa	cg_3|CHCC5021_0570|398938_399996|353aa	cg_17|CHCC15332_2399|171448_172506|353aa	cg_6|CHCC15337_3791|16233_17291|353aa	cg_15|CHCC14527_3624|66300_67358|353aa	cg_10|CHCC19467_2163|123059_124117|353aa	cg_14|CHCC19468_0850|464917_465975|353aa		cg_41|CHCC4186_2003|959_2017|353aa	cg_8|CHCC20372_3764|470161_471219|353aa	cg_4|CHCC5027_4240|44909_45967|353aa	cg_11|CHCC20333_1379|103031_104089|353aa	cg_4|CHCC20331_0931|280507_281565|353aa	cg_19|CHCC20348_2764|287255_288313|353aa	cg_2|CHCC20491_1190|424264_425322|353aa	cg_24|CHCC15136_3015|85738_86796|353aa	cg_10|CHCC14817_2229|214059_215117|353aa	cg_7|CHCC12620_3842|202724_203782|353aa	SC10_B2orf04346|2902368_2903426|353aa	blichBL09_3049|2902368_2903426|353aa	cg_7|CHCC15381_0101|14555_15613|353aa	cg_13|CHCC20497_3633|423100_424158|353aa	cg_7|CHCC20488_2423|421129_422187|353aa	cg_2|CHCC14523_2527|423095_424153|353aa	cg_4|CHCC20492_1440|423107_424165|353aa	cg_13|CHCC20347_3664|139132_140190|353aa	cg_1|CHCC14820_3572|202148_203206|353aa	cg_18|CHCC20490_4185|51483_52541|353aa	cg_10|CHCC5019_3875|253578_254636|353aa	cg_4|CHCC5023_4367|253835_254893|353aa	cg_30|CHCC14814_2885|99028_100086|353aa		cg_49|CHCC20375_2313|86523_87581|353aa	cg_2|CHCC20327_4426|869740_870798|353aa	cg_1|CHCC20487_0337|106726_107784|353aa	cg_4|CHCC20442_0225|202174_203232|353aa	cg_1|CHCC14688_4139|104152_105210|353aa	cg_5|CHCC15091_0090|83173_84231|353aa	cg_6|CHCC15292_1514|213323_214381|353aa	cg_17|CHCC14441_2614|159029_160087|353aa	cg_86|CHCC14437_1085|44212_45270|353aa	cg_9|CHCC20486_3571|161489_162547|353aa	cg_10|CHCC5020_0356|150213_151271|353aa	cg_19|CHCC20339_2051|203169_204227|353aa	cg_12|CHCC15315_0148|135236_136294|353aa	cg_9|CHCC15546_2717|199730_200788|353aa	cg_8|CHCC16736_1366|135541_136599|353aa	cg_2|CHCC14568_3857|97021_98079|353aa
OG_3024	BaLi_c29030|2879423_2880535|371aa	blich9945A_2997|2879423_2880535|371aa	cg_3|CHCC5021_0569|397704_398816|371aa	cg_17|CHCC15332_2398|170214_171326|371aa	cg_6|CHCC15337_3792|17413_18525|371aa	cg_15|CHCC14527_3625|67480_68592|371aa	cg_10|CHCC19467_2162|121825_122937|371aa	cg_14|CHCC19468_0849|463683_464795|371aa	cg_30|CHCC5022_4043|91063_92175|371aa	cg_119|CHCC4186_2187|33_1013|327aa	cg_8|CHCC20372_3763|468927_470039|371aa	cg_4|CHCC5027_4239|43675_44787|371aa	cg_11|CHCC20333_1378|101797_102909|371aa	cg_4|CHCC20331_0932|281687_282799|371aa	cg_19|CHCC20348_2765|288435_289547|371aa	cg_2|CHCC20491_1189|423030_424142|371aa	cg_24|CHCC15136_3016|86918_88030|371aa	cg_10|CHCC14817_2230|215239_216351|371aa	cg_7|CHCC12620_3841|201490_202602|371aa	SC10_B2orf04347|2903548_2904660|371aa	blichBL09_3050|2903548_2904660|371aa	cg_7|CHCC15381_0102|15735_16847|371aa	cg_13|CHCC20497_3632|421866_422978|371aa	cg_7|CHCC20488_2422|419895_421007|371aa	cg_2|CHCC14523_2526|421861_422973|371aa	cg_4|CHCC20492_1439|421873_422985|371aa	cg_13|CHCC20347_3663|137898_139010|371aa	cg_1|CHCC14820_3571|200914_202026|371aa	cg_18|CHCC20490_4184|50249_51361|371aa	cg_10|CHCC5019_3876|254758_255870|371aa	cg_4|CHCC5023_4368|255015_256127|371aa	cg_30|CHCC14814_2886|100208_101320|371aa		cg_49|CHCC20375_2314|87702_88814|371aa	cg_2|CHCC20327_4427|870919_872031|371aa	cg_1|CHCC20487_0338|107905_109017|371aa	cg_4|CHCC20442_0224|200941_202053|371aa	cg_1|CHCC14688_4137|103069_103461|131aa	cg_5|CHCC15091_0089|81940_83052|371aa	cg_6|CHCC15292_1513|212090_213202|371aa	cg_17|CHCC14441_2613|157796_158908|371aa	cg_86|CHCC14437_1086|45391_46503|371aa	cg_9|CHCC20486_3570|160256_161368|371aa	cg_10|CHCC5020_0357|151392_152504|371aa	cg_19|CHCC20339_2050|201935_203047|371aa	cg_12|CHCC15315_0147|134003_135115|371aa	cg_9|CHCC15546_2718|200909_202021|371aa	cg_8|CHCC16736_1365|134308_135420|371aa	cg_2|CHCC14568_3859|98769_99161|131aa
OG_3025	BaLi_c29040|2880555_2881154|200aa	blich9945A_2998|2880555_2881154|200aa	cg_3|CHCC5021_0568|397085_397684|200aa	cg_17|CHCC15332_2397|169595_170194|200aa	cg_6|CHCC15337_3793|18545_19144|200aa	cg_15|CHCC14527_3626|68612_69211|200aa	cg_10|CHCC19467_2161|121206_121805|200aa	cg_14|CHCC19468_0848|463064_463663|200aa	cg_30|CHCC5022_4042|90444_91043|200aa	cg_119|CHCC4186_2188|1033_1632|200aa	cg_8|CHCC20372_3762|468308_468907|200aa	cg_4|CHCC5027_4238|43056_43655|200aa	cg_11|CHCC20333_1377|101178_101777|200aa	cg_4|CHCC20331_0933|282819_283418|200aa	cg_19|CHCC20348_2766|289567_290166|200aa	cg_2|CHCC20491_1188|422411_423010|200aa	cg_24|CHCC15136_3017|88050_88649|200aa	cg_10|CHCC14817_2231|216371_216970|200aa	cg_7|CHCC12620_3840|200871_201470|200aa	SC10_B2orf04348|2904680_2905279|200aa	blichBL09_3051|2904680_2905279|200aa	cg_7|CHCC15381_0103|16867_17466|200aa	cg_13|CHCC20497_3631|421247_421846|200aa	cg_7|CHCC20488_2421|419276_419875|200aa	cg_2|CHCC14523_2525|421242_421841|200aa	cg_4|CHCC20492_1438|421254_421853|200aa	cg_13|CHCC20347_3662|137279_137878|200aa	cg_1|CHCC14820_3570|200295_200894|200aa	cg_18|CHCC20490_4183|49630_50229|200aa	cg_10|CHCC5019_3877|255890_256489|200aa	cg_4|CHCC5023_4369|256147_256746|200aa	cg_30|CHCC14814_2887|101340_101939|200aa		cg_49|CHCC20375_2315|88834_89433|200aa	cg_2|CHCC20327_4428|872050_872649|200aa	cg_1|CHCC20487_0339|109036_109635|200aa	cg_4|CHCC20442_0223|200323_200922|200aa	cg_1|CHCC14688_4136|102451_103050|200aa	cg_5|CHCC15091_0088|81323_81922|200aa	cg_6|CHCC15292_1512|211471_212070|200aa	cg_17|CHCC14441_2612|157178_157777|200aa	cg_86|CHCC14437_1087|46522_47121|200aa	cg_9|CHCC20486_3569|159638_160237|200aa	cg_10|CHCC5020_0358|152523_153122|200aa	cg_19|CHCC20339_2049|201316_201915|200aa	cg_12|CHCC15315_0146|133386_133985|200aa	cg_9|CHCC15546_2719|202039_202638|200aa	cg_8|CHCC16736_1364|133691_134290|200aa	cg_2|CHCC14568_3860|99179_99778|200aa
OG_3026	BaLi_c29050|2881221_2882270|350aa	blich9945A_2999|2881221_2882270|350aa	cg_3|CHCC5021_0567|395969_397018|350aa	cg_17|CHCC15332_2396|168479_169528|350aa	cg_6|CHCC15337_3794|19211_20260|350aa	cg_15|CHCC14527_3627|69278_70327|350aa	cg_10|CHCC19467_2160|120090_121139|350aa	cg_14|CHCC19468_0847|461948_462997|350aa	cg_30|CHCC5022_4041|89322_90371|350aa	cg_119|CHCC4186_2189|1705_2754|350aa	cg_8|CHCC20372_3761|467192_468241|350aa	cg_4|CHCC5027_4237|41934_42983|350aa	cg_11|CHCC20333_1376|100062_101111|350aa	cg_4|CHCC20331_0934|283485_284534|350aa	cg_19|CHCC20348_2767|290239_291288|350aa	cg_2|CHCC20491_1187|421289_422338|350aa	cg_24|CHCC15136_3018|88722_89771|350aa	cg_10|CHCC14817_2232|217043_218092|350aa	cg_7|CHCC12620_3839|199749_200798|350aa	SC10_B2orf04349|2905352_2906401|350aa	blichBL09_3052|2905352_2906401|350aa	cg_7|CHCC15381_0104|17539_18588|350aa	cg_13|CHCC20497_3630|420125_421174|350aa	cg_7|CHCC20488_2420|418154_419203|350aa	cg_2|CHCC14523_2524|420120_421169|350aa	cg_4|CHCC20492_1437|420132_421181|350aa	cg_13|CHCC20347_3661|136157_137206|350aa	cg_1|CHCC14820_3569|199179_200228|350aa	cg_18|CHCC20490_4182|48514_49563|350aa	cg_10|CHCC5019_3878|256556_257605|350aa	cg_4|CHCC5023_4370|256813_257862|350aa	cg_30|CHCC14814_2888|102013_103062|350aa		cg_49|CHCC20375_2316|89507_90556|350aa	cg_2|CHCC20327_4429|872725_873774|350aa	cg_1|CHCC20487_0340|109711_110760|350aa	cg_4|CHCC20442_0222|199198_200247|350aa	cg_1|CHCC14688_4135|101326_102375|350aa	cg_5|CHCC15091_0087|80198_81247|350aa	cg_6|CHCC15292_1511|210355_211404|350aa	cg_17|CHCC14441_2611|156053_157102|350aa	cg_86|CHCC14437_1088|47197_48246|350aa	cg_9|CHCC20486_3568|158513_159562|350aa	cg_10|CHCC5020_0359|153198_154247|350aa	cg_19|CHCC20339_2048|200200_201249|350aa	cg_12|CHCC15315_0145|132261_133310|350aa	cg_9|CHCC15546_2720|202714_203763|350aa	cg_8|CHCC16736_1363|132566_133615|350aa	cg_2|CHCC14568_3861|99854_100903|350aa
[truncated: 60 more columns]
