# Supplementary material for: Putative antibiotic resistance genes present in extant Bacillus licheniformis and Bacillus paralicheniformis strains are probably intrinsic and part of the ancient resistome
Source: PLoS One. 2019 Jan 15;14(1):e0210363. doi: 10.1371/journal.pone.0210363 (PMC6333372; doi:10.1371/journal.pone.0210363)
Supplement: S5 Table — For each gene, information is given for contig number, locus tag, start and stop nucleotide on the contig, and size of encoded protein in amino acids. Ortholog group (OG) numbers are given in column A. Color code orange indicates putative HGT genes as predicted by HGTector [37]. Column B shows the manually curated annotation. Row 3 shows the total number of putative HGT genes per strain. (XLSX) [file pone.0210363.s016.xlsx]

## Sheet: Table S5
Table S5: Horizontal gene transfer (HGT analysis)
	predicted HGT genes by HGTector
	total HGT genes per strain (n.a. = not analyzed)	n.a.	25	34	27	34	27	27	11	12	10	18	26	7	21	21	10	10	5	n.a.	24	26	29	29	29	31	17	17	15	18	20	15	36	25	52	16	55	17	17	16	15	17	27	17	9	25	6	16	19
OG	putative product/function	blich_9945A_RAST	CHCC5021	CHCC15332	CHCC15337	CHCC14527	CHCC19467	CHCC19468	CHCC5022	CHCC4186	CHCC20372	CHCC5027	CHCC20333	CHCC20331	CHCC20348	CHCC20491	CHCC15136	CHCC14817	CHCC12620	blich_BL09_RAST	CHCC15381	CHCC20497	CHCC20488	CHCC14523	CHCC20492	CHCC20347	CHCC14820	CHCC20490	CHCC5019	CHCC5023	CHCC14814	CHCC20375	CHCC20327	CHCC20487	CHCC20442	CHCC14688	CHCC15091	CHCC15292	CHCC14441	CHCC14437	CHCC20486	CHCC5020	CHCC20339	CHCC15315	CHCC15546	CHCC16736	CHCC14568	CHCC14559	CHCC14562
OG_11179	3-hydroxyacyl-[acyl-carrier-protein]dehydratase, FabZ form (EC 4.2.1.59)																														cg_16|CHCC14814_1059|61185_61637|151aa
OG_11202	3-oxoacyl-[acyl-carrier-protein] synthase,KASII (EC 2.3.1.179)																														cg_16|CHCC14814_1060|61639_62838|400aa
OG_4572	4-amino, 4-deoxychorismate mutase (EC 5.4.99.-)	blich9945A_0537|547325_547714|130aa	cg_5|CHCC5021_1470|17237_17626|130aa	cg_27|CHCC15332_1649|17466_17855|130aa	cg_53|CHCC15337_4212|18817_19206|130aa	cg_38|CHCC14527_0228|17874_18263|130aa	cg_55|CHCC19467_1739|18937_19326|130aa	cg_8|CHCC19468_4453|94067_94456|130aa	cg_16|CHCC5022_0163|1051_1440|130aa	cg_24|CHCC4186_4435|132274_132663|130aa	cg_9|CHCC20372_2447|99029_99418|130aa	cg_20|CHCC5027_1502|34537_34926|130aa	cg_20|CHCC20333_1581|17280_17669|130aa	cg_9|CHCC20331_1751|374404_374793|130aa	cg_13|CHCC20348_1789|39335_39724|130aa	cg_3|CHCC20491_2097|129314_129703|130aa	cg_45|CHCC15136_4171|3268_3657|130aa	cg_20|CHCC14817_1796|97767_98156|130aa	cg_4|CHCC12620_0423|97672_98061|130aa	blichBL09_0535|558284_558673|130aa	cg_17|CHCC15381_2115|127253_127642|130aa	cg_3|CHCC20497_4101|74985_75374|130aa	cg_9|CHCC20488_0293|128742_129131|130aa	cg_26|CHCC14523_3053|18885_19274|130aa	cg_12|CHCC20492_0101|94667_95056|130aa	cg_1|CHCC20347_2926|96173_96562|130aa	cg_56|CHCC14820_2357|10704_11093|130aa	cg_12|CHCC20490_1862|94505_94894|130aa	cg_4|CHCC5019_0278|94643_95032|130aa	cg_9|CHCC5023_3893|47176_47565|130aa	cg_24|CHCC14814_4228|83857_84246|130aa
OG_7815	4-carboxymuconolactone decarboxylase (EC4.1.1.44)														cg_37|CHCC20348_1513|18577_19344|256aa													cg_17|CHCC20490_1173|155330_156097|256aa
OG_8651	ABC transporter, permease protein													cg_11|CHCC20331_0580|186758_187558|267aa
OG_6840	ABC transporter, permease protein											cg_22|CHCC5027_3016|97631_100204|858aa																				cg_88|CHCC20375_1386|5492_8065|858aa
OG_3951	ABC transporter, substrate-binding protein												cg_11|CHCC20333_1393|114318_115292|325aa		cg_19|CHCC20348_2749|276031_277005|325aa																	cg_49|CHCC20375_2298|77177_77443|89aa	cg_2|CHCC20327_4417|864454_864711|86aa	cg_1|CHCC20487_0328|101440_101697|86aa	cg_4|CHCC20442_0234|208261_208518|86aa	cg_1|CHCC14688_4148|110222_110479|86aa	cg_5|CHCC15091_0099|89260_89517|86aa	cg_6|CHCC15292_1524|219393_219650|86aa	cg_17|CHCC14441_2623|165110_165367|86aa	cg_86|CHCC14437_1076|38932_39189|86aa	cg_9|CHCC20486_3580|167570_167827|86aa	cg_10|CHCC5020_0347|144933_145190|86aa	cg_19|CHCC20339_2062|209239_209496|86aa	cg_12|CHCC15315_0158|141323_141580|86aa	cg_9|CHCC15546_2708|194444_194701|86aa	cg_8|CHCC16736_1376|141628_141885|86aa	cg_2|CHCC14568_3848|91735_91992|86aa	cg_5|CHCC14559_1199|137761_138018|86aa	cg_30|CHCC14562_4013|131087_131344|86aa
OG_6285	abortive infection Abi-alpha protein																																										cg_2|CHCC20339_0569|282676_283773|366aa
OG_10912	abortive infection protein																													cg_15|CHCC5023_1521|26165_27448|428aa
OG_5340	acetyltransferase	blich9945A_1498|1454290_1455354|355aa	cg_26|CHCC5021_0040|45493_46557|355aa	cg_22|CHCC15332_3277|45493_46557|355aa	cg_54|CHCC15337_4155|34878_35942|355aa	cg_62|CHCC14527_2704|48804_49868|355aa	cg_18|CHCC19467_1162|34932_35996|355aa	cg_11|CHCC19468_0321|195266_196330|355aa				cg_29|CHCC5027_3758|19421_20485|355aa	cg_23|CHCC20333_2289|109908_110972|355aa
OG_9965	ADA regulatory protein /Methylated-DNA--protein-cysteine methyltransferase (EC2.1.1.63)																															cg_21|CHCC20375_3270|102585_103469|295aa
OG_7562	Adenylate cyclase																																				cg_1|CHCC15091_1766|278009_278761|251aa
OG_8995	Adenylate cyclase
OG_6314	ADP-ribose 1-phosphate phophatase related protein																																cg_2|CHCC20327_4597|1024350_1025309|320aa						cg_17|CHCC14441_2439|1452_2411|320aa	cg_135|CHCC14437_0525|6482_7441|320aa	cg_9|CHCC20486_3397|3912_4871|320aa	cg_10|CHCC5020_0529|307889_308848|320aa
OG_5619	AlwI restriction endonuclease
OG_7818	aminoacyl-tRNA deacylase														cg_16|CHCC20348_2842|11648_11872|75aa																	cg_32|CHCC20375_0009|10361_10768|136aa
OG_772	Anti-sigma F factor antagonist	blich9945A_0581|582679_583005|109aa	cg_5|CHCC5021_1514|52471_52797|109aa	cg_27|CHCC15332_1692|52640_52966|109aa	cg_24|CHCC15337_0487|15545_15871|109aa	cg_59|CHCC14527_0187|4199_4525|109aa	cg_62|CHCC19467_3780|58776_59102|109aa	cg_8|CHCC19468_4410|58776_59102|109aa	cg_33|CHCC5022_3265|31955_32281|109aa	cg_83|CHCC4186_4486|7422_7748|109aa	cg_9|CHCC20372_2405|63564_63884|107aa	cg_18|CHCC5027_1398|24636_24956|107aa	cg_20|CHCC20333_1624|52771_53097|109aa	cg_9|CHCC20331_1793|409897_410223|109aa	cg_13|CHCC20348_1747|3871_4191|107aa	cg_3|CHCC20491_2140|164806_165132|109aa	cg_45|CHCC15136_4215|38760_39086|109aa	cg_20|CHCC14817_1753|62338_62664|109aa	cg_4|CHCC12620_0380|62338_62664|109aa	blichBL09_0579|593776_594102|109aa	cg_17|CHCC15381_2158|162736_163062|109aa	cg_3|CHCC20497_4144|110501_110827|109aa	cg_9|CHCC20488_0336|164258_164584|109aa	cg_24|CHCC14523_1368|59213_59539|109aa	cg_12|CHCC20492_0058|59214_59540|109aa	cg_1|CHCC20347_2884|60720_61046|109aa	cg_59|CHCC14820_0633|24458_24778|107aa	cg_12|CHCC20490_1818|59214_59540|109aa	cg_4|CHCC5019_0235|59352_59678|109aa	cg_9|CHCC5023_3851|12005_12331|109aa	cg_24|CHCC14814_4184|45966_46292|109aa	cg_5|CHCC20375_3832|6199_6525|109aa	cg_7|CHCC20327_4668|46771_47097|109aa	cg_2|CHCC20487_0044|46777_47103|109aa	cg_23|CHCC20442_4695|47078_47404|109aa	cg_14|CHCC14688_2040|46779_47105|109aa	cg_8|CHCC15091_0773|162708_163034|109aa	cg_17|CHCC15292_3474|162582_162908|109aa	cg_3|CHCC14441_4359|46786_47112|109aa	cg_39|CHCC14437_0654|31858_32184|109aa	cg_14|CHCC20486_1682|46786_47112|109aa	cg_12|CHCC5020_3098|46786_47112|109aa	cg_13|CHCC20339_2153|47077_47403|109aa	cg_22|CHCC15315_0876|47079_47405|109aa	cg_22|CHCC15546_3511|34052_34378|109aa	cg_19|CHCC16736_0271|34052_34378|109aa	cg_19|CHCC14568_2337|47096_47422|109aa	cg_3|CHCC14559_4134|46796_47122|109aa	cg_46|CHCC14562_4375|162745_163071|109aa
OG_5069	AP endonuclease family 2
OG_9338	argininosuccinate lyase
OG_7448	ATPase																									cg_1|CHCC20347_3247|431519_433513|665aa	cg_37|CHCC14820_1453|18448_20442|665aa
OG_7549	ATPase																																				cg_1|CHCC15091_1749|264455_265675|407aa
OG_7315	ATPase																																cg_8|CHCC20327_2490|519062_519904|281aa
OG_5951	ATPase												cg_3|CHCC20333_4773|106687_107598|304aa										cg_18|CHCC20488_1104|2818_3729|304aa	cg_7|CHCC14523_0646|40730_41641|304aa	cg_2|CHCC20492_1863|40637_41548|304aa
OG_9454	ATPase												cg_14|CHCC20333_4247|33381_34397|339aa
OG_9412	ATPase involved in DNA repair												cg_14|CHCC20333_4248|34630_37428|933aa
OG_7809	ATP-dependent Clp protease ATP-binding subunit ClpA														cg_12|CHCC20348_1077|71801_74020|740aa											cg_2|CHCC20347_3316|39367_41586|740aa
OG_6511	ATP-dependent Clp protease, ATP-binding subunit																					cg_8|CHCC20497_2611|137024_138133|370aa	cg_1|CHCC20488_4088|11798_12907|370aa	cg_3|CHCC14523_0779|11798_12907|370aa	cg_7|CHCC20492_0983|495876_496985|370aa
OG_7228	ATP-dependent DNA helicase UvrD/PcrA																																		cg_27|CHCC20442_1350|272_2260|663aa
OG_9983	ATP-dependent DNA helicase UvrD/PcrA																															cg_70|CHCC20375_0233|3060_4820|587aa
OG_5589	ATP-dependent endonuclease	blich9945A_2433|2363878_2365644|589aa	cg_31|CHCC5021_3751|120964_122730|589aa	cg_42|CHCC15332_3034|4464_6230|589aa	cg_33|CHCC15337_0552|4011_5777|589aa	cg_93|CHCC14527_2750|4011_5777|589aa	cg_23|CHCC19467_1569|4011_5777|589aa	cg_16|CHCC19468_3734|121045_122811|589aa		cg_32|CHCC4186_3945|48090_49856|589aa																	cg_6|CHCC14820_2800|119641_121296|552aa								cg_4|CHCC20442_0257|228513_230060|516aa
OG_39	Beta-glucosidase (EC 3.2.1.21);6-phospho-beta-glucosidase (EC 3.2.1.86)	blich9945A_4394|4210488_4211897|470aa blich9945A_2947|2835383_2836822|480aa	cg_12|CHCC5021_3375|348729_350138|470aa cg_3|CHCC5021_0620|441417_442856|480aa	cg_33|CHCC15332_1518|403492_404901|470aa cg_21|CHCC15332_1774|22255_23694|480aa	cg_27|CHCC15337_2567|22151_23590|480aa	cg_74|CHCC14527_0606|22039_23448|470aa cg_15|CHCC14527_3575|23442_24881|480aa	cg_10|CHCC19467_2213|165537_166976|480aa	cg_7|CHCC19468_2283|403686_405095|470aa cg_14|CHCC19468_0900|507395_508834|480aa	cg_11|CHCC5022_1895|24886_26355|490aa cg_46|CHCC5022_2560|3983_5392|470aa	cg_39|CHCC4186_3722|24886_26355|490aa	cg_2|CHCC20372_1386|166134_167543|470aa cg_13|CHCC20372_2974|65191_66660|490aa	cg_21|CHCC5027_3091|4260_5729|490aa	cg_2|CHCC20333_1270|143466_144935|490aa	cg_11|CHCC20331_0462|64958_66427|490aa cg_1|CHCC20331_4343|890004_891413|470aa	cg_3|CHCC20348_3086|40143_41612|490aa	cg_1|CHCC20491_3371|169716_171125|470aa cg_5|CHCC20491_4566|68958_70427|490aa	cg_23|CHCC15136_0453|130006_131475|490aa cg_13|CHCC15136_2791|95079_96488|470aa	cg_3|CHCC14817_1331|896396_897805|470aa cg_22|CHCC14817_3950|130006_131475|490aa	cg_3|CHCC12620_0257|172558_174027|490aa cg_2|CHCC12620_3137|896206_897615|470aa	blichBL09_0836|833862_835331|490aa blichBL09_4436|4229118_4230527|470aa		cg_14|CHCC20497_0695|610812_612221|470aa	cg_2|CHCC20488_3429|170131_171540|470aa	cg_1|CHCC14523_1563|170131_171540|470aa	cg_9|CHCC20492_3455|610815_612224|470aa	cg_21|CHCC20347_3896|166564_167973|470aa cg_13|CHCC20347_3698|169083_170522|480aa	cg_6|CHCC14820_2804|125231_126700|490aa cg_12|CHCC14820_3039|168636_170045|470aa cg_1|CHCC14820_3611|233450_234889|480aa	cg_17|CHCC20490_1189|172500_173909|470aa cg_18|CHCC20490_4225|82785_84224|480aa	cg_2|CHCC5019_2216|611975_613384|470aa cg_10|CHCC5019_3836|221895_223334|480aa	cg_16|CHCC5023_0162|90254_91663|470aa cg_4|CHCC5023_4327|222152_223591|480aa	cg_26|CHCC14814_3500|20012_21421|470aa cg_7|CHCC14814_3872|61172_62641|490aa	cg_75|CHCC20375_0831|17324_18733|470aa cg_4|CHCC20375_2514|5447_6916|490aa cg_49|CHCC20375_2276|60361_61800|480aa	cg_5|CHCC20327_0907|183277_184686|470aa cg_11|CHCC20327_2990|56334_57803|490aa	cg_6|CHCC20487_2607|158218_159687|490aa cg_4|CHCC20487_3143|177645_179054|470aa	cg_3|CHCC20442_2950|165660_167069|470aa	cg_25|CHCC14688_0617|108307_109776|490aa cg_30|CHCC14688_3944|105286_106695|470aa	cg_4|CHCC15091_0872|54391_55860|490aa cg_7|CHCC15091_3986|165575_166984|470aa	cg_16|CHCC15292_0942|91683_93092|470aa cg_4|CHCC15292_2340|101561_103030|490aa	cg_10|CHCC14441_3305|165920_167329|470aa	cg_82|CHCC14437_4429|221_1630|470aa	cg_7|CHCC20486_1480|330186_331595|470aa	cg_1|CHCC5020_1343|165920_167329|470aa	cg_3|CHCC20339_1098|53279_54748|490aa cg_11|CHCC20339_2449|146566_147975|470aa	cg_7|CHCC15315_3929|165924_167333|470aa cg_26|CHCC15315_4523|123833_125302|490aa	cg_10|CHCC15546_2205|165856_167265|470aa cg_13|CHCC15546_2980|52938_54407|490aa	cg_6|CHCC16736_1090|74494_75963|490aa cg_3|CHCC16736_2934|257105_258514|470aa	cg_10|CHCC14568_0102|29551_31020|490aa cg_9|CHCC14568_4167|90661_92070|470aa	cg_12|CHCC14559_3931|257177_258586|470aa cg_25|CHCC14559_4386|52462_53931|490aa	cg_4|CHCC14562_2171|94876_96285|470aa cg_26|CHCC14562_2848|29551_31020|490aa
OG_6391	Carbamate kinase (EC 2.7.2.2)																																											cg_17|CHCC15315_2245|104464_104616|51aa	cg_2|CHCC15546_0674|169013_169165|51aa	cg_2|CHCC16736_3330|282377_282529|51aa
OG_5034	Cardiolipin synthetase (EC 2.7.8.-)	blich9945A_0834|823776_824498|241aa	cg_6|CHCC5021_2718|177007_177729|241aa	cg_14|CHCC15332_0310|98965_99687|241aa	cg_1|CHCC15337_1113|99336_100058|241aa	cg_20|CHCC14527_2202|7879_8601|241aa	cg_15|CHCC19467_0290|76533_77255|241aa	cg_3|CHCC19468_4545|73050_73772|241aa													cg_25|CHCC15381_1486|71119_71841|241aa	cg_21|CHCC20497_4383|98940_99662|241aa	cg_8|CHCC20488_1226|68983_69705|241aa	cg_16|CHCC14523_4411|69475_70197|241aa	cg_6|CHCC20492_0294|68983_69705|241aa	cg_17|CHCC20347_0655|63259_63981|241aa		cg_14|CHCC20490_3923|71115_71837|241aa	cg_1|CHCC5019_1446|71116_71838|241aa	cg_5|CHCC5023_0371|98995_99717|241aa	cg_7|CHCC14814_3867|54861_55583|241aa
OG_5746	CDP-glycerol:poly(glycerophosphate)glycerophosphotransferase (EC 2.7.8.12)	blich9945A_3971|3800548_3803892|1115aa	cg_34|CHCC5021_2793|1988_5332|1115aa	cg_53|CHCC15332_2480|1831_5331|1167aa	cg_69|CHCC15337_0388|5961_9461|1167aa	cg_114|CHCC14527_0556|6034_8538|835aa cg_114|CHCC14527_0557|8605_9534|310aa	cg_65|CHCC19467_0641|5961_9461|1167aa	cg_25|CHCC19468_3958|5961_9461|1167aa
OG_1381	Cell division protein FtsQ	blich9945A_1792|1732518_1733306|263aa	cg_8|CHCC5021_2025|428152_428940|263aa	cg_18|CHCC15332_2824|89549_90337|263aa	cg_17|CHCC15337_2995|292920_293708|263aa	cg_92|CHCC14527_1791|16159_17040|294aa	cg_12|CHCC19467_1009|17991_18779|263aa	cg_4|CHCC19468_1410|228645_229433|263aa	cg_26|CHCC5022_0682|201544_202332|263aa	cg_13|CHCC4186_3617|40607_41395|263aa	cg_10|CHCC20372_0157|98096_98884|263aa	cg_8|CHCC5027_2184|146466_147254|263aa	cg_10|CHCC20333_3756|161096_161884|263aa	cg_3|CHCC20331_3045|712782_713570|263aa	cg_14|CHCC20348_2020|100686_101474|263aa	cg_6|CHCC20491_2975|707745_708533|263aa	cg_32|CHCC15136_0104|81333_82121|263aa	cg_9|CHCC14817_3586|439753_440541|263aa	cg_1|CHCC12620_1738|739265_740053|263aa	blichBL09_1847|1758166_1758954|263aa	cg_5|CHCC15381_1012|111137_111925|263aa	cg_8|CHCC20497_2887|403068_403856|263aa	cg_1|CHCC20488_4365|277842_278630|263aa	cg_3|CHCC14523_1056|277842_278630|263aa	cg_7|CHCC20492_0706|230153_230941|263aa	cg_6|CHCC20347_1050|246421_247209|263aa	cg_20|CHCC14820_3244|131903_132691|263aa	cg_16|CHCC20490_0227|217330_218118|263aa	cg_24|CHCC5019_2595|74865_75653|263aa	cg_10|CHCC5023_2536|15319_16107|263aa	cg_2|CHCC14814_3617|43931_44719|263aa	cg_87|CHCC20375_0442|81038_81826|263aa	cg_13|CHCC20327_0533|147526_148314|263aa	cg_3|CHCC20487_1975|966677_967465|263aa	cg_9|CHCC20442_3719|348605_349393|263aa	cg_17|CHCC14688_1349|147046_147834|263aa	cg_1|CHCC15091_2539|966892_967680|263aa	cg_30|CHCC15292_1080|45218_46006|263aa	cg_2|CHCC14441_2239|573740_574528|263aa	cg_84|CHCC14437_2884|2258_3046|263aa	cg_5|CHCC20486_0539|177107_177895|263aa	cg_2|CHCC5020_2650|585794_586582|263aa	cg_9|CHCC20339_4063|230426_231214|263aa	cg_13|CHCC15315_0638|65728_66516|263aa	cg_7|CHCC15546_1216|65728_66516|263aa	cg_9|CHCC16736_4550|380117_380905|263aa	cg_18|CHCC14568_1465|115892_116680|263aa	cg_2|CHCC14559_1725|65726_66514|263aa	cg_21|CHCC14562_1939|65725_66513|263aa
OG_3687	cell wall surface anchor family protein	blich9945A_0698|690806_692761|652aa	cg_6|CHCC5021_2582|44037_45992|652aa		cg_38|CHCC15337_0449|26402_28279|626aa	cg_34|CHCC14527_0495|53202_55088|629aa	cg_25|CHCC19467_2729|20718_22595|626aa	cg_1|CHCC19468_3009|26459_28336|626aa				cg_23|CHCC5027_3314|22917_24893|659aa				cg_2|CHCC20491_1786|961475_963379|635aa cg_1|CHCC20491_4016|784170_786125|652aa	cg_31|CHCC15136_2175|79014_79232|73aa cg_23|CHCC15136_0317|37_255|73aa	cg_11|CHCC14817_0126|108311_108529|73aa cg_22|CHCC14817_3814|37_255|73aa	cg_3|CHCC12620_0120|40852_42807|652aa cg_1|CHCC12620_0955|31355_33310|652aa	blichBL09_0699|702146_703660|505aa blichBL09_1065|1050185_1052140|652aa blichBL09_0700|703893_704111|73aa	cg_38|CHCC15381_2929|9055_10959|635aa					cg_25|CHCC20347_1192|55_1389|445aa					cg_10|CHCC14814_3977|42462_44417|652aa		cg_21|CHCC20327_0020|12120_14099|660aa cg_24|CHCC20327_0123|188_2143|652aa	cg_9|CHCC20487_0843|12119_14098|660aa cg_13|CHCC20487_4610|1047_3002|652aa		cg_26|CHCC14688_1407|2622_4577|652aa cg_37|CHCC14688_3203|115158_115316|53aa		cg_64|CHCC15292_4612|1672_1890|73aa cg_46|CHCC15292_2554|31_249|73aa					cg_2|CHCC20339_0631|344101_344259|53aa	cg_4|CHCC15315_1932|305355_307100|582aa		cg_9|CHCC16736_4277|120213_120371|53aa	cg_31|CHCC14568_1667|17416_19371|652aa	cg_7|CHCC14559_2389|40815_42719|635aa cg_39|CHCC14559_3234|527_745|73aa	cg_19|CHCC14562_2672|23866_25770|635aa
OG_4488	Chorismate mutase I (EC 5.4.99.5) /Cyclohexadienyl dehydrogenase (EC 1.3.1.12)	blich9945A_0535|544328_545263|312aa	cg_5|CHCC5021_1468|14240_15175|312aa	cg_27|CHCC15332_1647|14469_15404|312aa	cg_53|CHCC15337_4214|21268_22203|312aa	cg_38|CHCC14527_0226|14877_15812|312aa	cg_55|CHCC19467_1741|21388_22323|312aa	cg_8|CHCC19468_4455|96518_97453|312aa	cg_16|CHCC5022_0165|3502_4419|306aa	cg_24|CHCC4186_4433|129295_130212|306aa	cg_9|CHCC20372_2449|101480_102397|306aa	cg_20|CHCC5027_1500|31558_32475|306aa	cg_20|CHCC20333_1579|14301_15218|306aa	cg_9|CHCC20331_1749|371425_372342|306aa	cg_13|CHCC20348_1791|41786_42703|306aa	cg_3|CHCC20491_2095|126335_127252|306aa	cg_45|CHCC15136_4169|289_1206|306aa	cg_20|CHCC14817_1798|100218_101135|306aa	cg_4|CHCC12620_0425|100123_101040|306aa	blichBL09_0533|555305_556222|306aa	cg_17|CHCC15381_2113|124274_125191|306aa	cg_3|CHCC20497_4099|72006_72923|306aa	cg_9|CHCC20488_0291|125763_126680|306aa	cg_26|CHCC14523_3055|21336_22253|306aa	cg_12|CHCC20492_0103|97118_98035|306aa	cg_1|CHCC20347_2928|98624_99541|306aa	cg_56|CHCC14820_2359|13155_14090|312aa	cg_12|CHCC20490_1864|96956_97891|312aa	cg_4|CHCC5019_0280|97094_98029|312aa	cg_9|CHCC5023_3895|49627_50562|312aa	cg_24|CHCC14814_4230|86308_87225|306aa	cg_21|CHCC20375_3253|87747_88661|305aa
OG_6831	Chromosome (plasmid) partitioning protein ParA
OG_9341	Cobalamin synthesis protein, P47K family
OG_6714	Competence protein CoiA																						cg_7|CHCC20488_2499|485341_486777|479aa	cg_2|CHCC14523_2603|487307_488743|479aa	cg_4|CHCC20492_1516|487319_488755|479aa
OG_7993	Conjugative transposon protein TcpC
OG_5795	Crossover junction endodeoxyribonuclease RuvC(EC 3.1.22.4)			cg_67|CHCC15332_3297|812_1330|173aa		cg_34|CHCC14527_0453|18258_18776|173aa						cg_38|CHCC5027_2658|12283_12810|176aa									cg_41|CHCC15381_0429|17751_18056|102aa	cg_17|CHCC20497_2436|22862_23245|128aa																					cg_7|CHCC20339_3501|83205_83579|125aa
OG_9914	DEAH box helicase																															cg_117|CHCC20375_3591|13498_15993|832aa
OG_8144	Deoxyadenosine kinase (EC 2.7.1.76) /Deoxyguanosine kinase (EC 2.7.1.113)
OG_997	Dihydrofolate reductase (EC 1.5.1.3)	blich9945A_2453|2379296_2379784|163aa	cg_31|CHCC5021_3731|106824_107312|163aa	cg_42|CHCC15332_3055|19882_20370|163aa	cg_14|CHCC15337_1852|34217_34705|163aa	cg_58|CHCC14527_0813|29193_29681|163aa	cg_33|CHCC19467_1455|16118_16606|163aa	cg_16|CHCC19468_3714|106905_107393|163aa	cg_63|CHCC5022_2859|9402_9890|163aa	cg_32|CHCC4186_3924|33950_34438|163aa	cg_8|CHCC20372_4305|960910_961398|163aa	cg_26|CHCC5027_3273|125490_125978|163aa	cg_6|CHCC20333_1780|21675_22163|163aa	cg_13|CHCC20331_2100|212888_213376|163aa	cg_21|CHCC20348_4279|67371_67859|163aa	cg_2|CHCC20491_1742|924976_925464|163aa	cg_19|CHCC15136_3963|9483_9971|163aa	cg_4|CHCC14817_4167|107534_108022|163aa	cg_7|CHCC12620_4391|704195_704683|163aa	blichBL09_2501|2401471_2401959|163aa	cg_26|CHCC15381_1615|26105_26593|163aa	cg_6|CHCC20497_1710|186823_187311|163aa	cg_13|CHCC20488_0635|223616_224104|163aa	cg_28|CHCC14523_0240|212751_213239|163aa	cg_5|CHCC20492_2210|186823_187311|163aa	cg_3|CHCC20347_4581|29228_29716|163aa	cg_51|CHCC14820_1807|9397_9885|163aa	cg_20|CHCC20490_2928|186479_186967|163aa	cg_6|CHCC5019_1246|186500_186988|163aa	cg_29|CHCC5023_0718|106676_107164|163aa	cg_19|CHCC14814_2228|211731_212219|163aa	cg_111|CHCC20375_1110|9402_9890|163aa	cg_2|CHCC20327_3827|367287_367775|163aa	cg_3|CHCC20487_1353|395222_395710|163aa	cg_4|CHCC20442_0744|641913_642401|163aa	cg_37|CHCC14688_3164|79538_80026|163aa	cg_1|CHCC15091_1920|395223_395711|163aa	cg_6|CHCC15292_2023|637263_637751|163aa	cg_2|CHCC14441_1628|1810_2298|163aa	cg_178|CHCC14437_3415|1810_2298|163aa	cg_8|CHCC20486_3946|1810_2298|163aa	cg_2|CHCC5020_2023|1810_2298|163aa	cg_4|CHCC20339_4367|118831_119319|163aa	cg_4|CHCC15315_1972|342296_342784|163aa	cg_7|CHCC15546_1815|624374_624862|163aa	cg_29|CHCC16736_2333|165885_166373|163aa	cg_28|CHCC14568_3000|31616_32104|163aa	cg_7|CHCC14559_2350|5148_5636|163aa	cg_58|CHCC14562_4423|5148_5636|163aa
OG_7529	Dihydrofolate reductase (EC 1.5.1.3)																																				cg_1|CHCC15091_1720|214476_214973|166aa
OG_6168	Dimeric dUTPase (EC 3.6.1.23)			cg_38|CHCC15332_3367|2224_2589|122aa	cg_26|CHCC15337_2198|12373_12738|122aa	cg_34|CHCC14527_0462|23553_23918|122aa	cg_58|CHCC19467_3613|6183_6548|122aa	cg_1|CHCC19468_3049|55410_55775|122aa													cg_41|CHCC15381_0419|11742_12107|122aa
OG_7623	DNA gyrase subunit A (EC 5.99.1.3)																																				cg_1|CHCC15091_1855|341447_343618|724aa
OG_7622	DNA gyrase subunit B (EC 5.99.1.3)																																				cg_1|CHCC15091_1854|339476_341434|653aa
OG_7640	DNA ligase, phage-associated																																				cg_1|CHCC15091_1874|355999_357303|435aa
OG_5945	DNA methylase																					cg_24|CHCC20497_2063|44825_47854|1010aa													cg_22|CHCC20442_1653|23692_24591|300aa
OG_6767	DNA methylase
OG_10356	DNA methylase
OG_10013	DNA methyltransferase																															cg_103|CHCC20375_3111|220_759|180aa
OG_5626	DNA modification methylase																																											cg_25|CHCC15315_0550|95525_97258|578aa	cg_2|CHCC15546_0893|377306_379039|578aa	cg_2|CHCC16736_3110|72507_74240|578aa	cg_11|CHCC14568_0265|29678_31411|578aa	cg_38|CHCC14559_3372|29678_31411|578aa	cg_10|CHCC14562_3457|29678_31411|578aa
OG_8829	DNA polymerase I (EC 2.7.7.7)																				cg_41|CHCC15381_0431|19306_22137|944aa
OG_10688	DNA polymerase III alpha subunit (EC 2.7.7.7)											cg_19|CHCC5027_3541|33643_36744|1034aa
OG_7532	DNA polymerase III alpha subunit (EC 2.7.7.7)																																				cg_1|CHCC15091_1723|217361_220552|1064aa
OG_7104	DNA polymerase III alpha subunit (EC 2.7.7.7)																																		cg_22|CHCC20442_1660|28081_31602|1174aa
OG_6995	DNA polymerase III polC-type (EC 2.7.7.7)											cg_38|CHCC5027_2661|14080_14784|235aa cg_19|CHCC5027_3533|28231_29019|263aa
OG_4976	DNA primase			cg_45|CHCC15332_3539|6643_7662|340aa cg_56|CHCC15332_4246|6577_7590|338aa	cg_26|CHCC15337_2220|29660_30679|340aa	cg_34|CHCC14527_0443|7338_8351|338aa	cg_58|CHCC19467_3634|23470_24489|340aa	cg_1|CHCC19468_3071|72697_73716|340aa				cg_38|CHCC5027_2671|23833_24813|327aa									cg_41|CHCC15381_0439|28656_29636|327aa	cg_17|CHCC20497_2426|11780_12793|338aa																					cg_7|CHCC20339_3511|93459_94478|340aa			cg_2|CHCC16736_3029|3923_4936|338aa
OG_6786	DNA primase (EC 2.7.7.-)											cg_19|CHCC5027_3546|41155_41970|272aa																					cg_8|CHCC20327_2497|524322_525332|337aa
OG_7203	DNA recombination protein RecA																																		cg_27|CHCC20442_1375|20843_22018|392aa
OG_6623	DNA recombination-mediator protein																																					cg_6|CHCC15292_1345|59092_60324|411aa						cg_3|CHCC15315_3277|39826_41058|411aa	cg_1|CHCC15546_3934|331288_332520|411aa	cg_12|CHCC16736_4123|223782_225014|411aa
OG_5355	DNA topoisomerase III (EC 5.99.1.2)																					cg_24|CHCC20497_2046|33618_35945|776aa	cg_7|CHCC20488_2524|512580_514907|776aa	cg_2|CHCC14523_2628|514546_516873|776aa	cg_4|CHCC20492_1541|514558_516885|776aa								cg_2|CHCC20327_4331|792981_795308|776aa	cg_1|CHCC20487_0249|29893_32220|776aa
OG_11301	DNA-3-methyladenine glycosylase II (EC3.2.2.21)
OG_3658	DNA-binding protein	blich9945A_4351|4165560_4165973|138aa	cg_12|CHCC5021_3331|303800_304213|138aa	cg_33|CHCC15332_1474|358563_358976|138aa	cg_11|CHCC15337_0899|44993_45406|138aa	cg_74|CHCC14527_0650|67964_68377|138aa	cg_13|CHCC19467_3231|44993_45406|138aa	cg_7|CHCC19468_2240|358757_359170|138aa	cg_24|CHCC5022_3178|51052_51465|138aa	cg_12|CHCC4186_2516|51109_51522|138aa	cg_2|CHCC20372_1437|216794_217207|138aa	cg_24|CHCC5027_3639|47112_47525|138aa	cg_28|CHCC20333_3385|53333_53746|138aa	cg_1|CHCC20331_4292|839767_840180|138aa	cg_2|CHCC20348_3305|47297_47710|138aa						cg_8|CHCC15381_3653|464622_465035|138aa	cg_14|CHCC20497_0653|566597_567010|138aa	cg_2|CHCC20488_3471|215342_215755|138aa	cg_1|CHCC14523_1605|215342_215755|138aa	cg_9|CHCC20492_3413|566600_567013|138aa	cg_21|CHCC20347_3946|217232_217645|138aa	cg_12|CHCC14820_3082|214330_214743|138aa	cg_17|CHCC20490_1232|217944_218357|138aa	cg_2|CHCC5019_2174|567768_568181|138aa	cg_16|CHCC5023_0119|46047_46460|138aa	cg_14|CHCC14814_3263|27508_27921|138aa	cg_24|CHCC20375_3811|30763_31176|138aa	cg_5|CHCC20327_0949|228720_229133|138aa	cg_4|CHCC20487_3193|229264_229929|222aa	cg_3|CHCC20442_2993|213011_213676|222aa	cg_30|CHCC14688_3893|54412_55077|222aa	cg_7|CHCC15091_4031|213432_214097|222aa	cg_16|CHCC15292_0986|136116_136781|222aa	cg_10|CHCC14441_3349|213768_214433|222aa	cg_82|CHCC14437_4473|48069_48734|222aa	cg_7|CHCC20486_1436|283082_283747|222aa	cg_1|CHCC5020_1387|213768_214433|222aa	cg_11|CHCC20339_2489|189137_189550|138aa	cg_7|CHCC15315_3972|210357_211022|222aa	cg_10|CHCC15546_2248|210289_210954|222aa	cg_3|CHCC16736_2891|213416_214081|222aa	cg_9|CHCC14568_4125|46971_47636|222aa	cg_12|CHCC14559_3889|213487_214152|222aa	cg_4|CHCC14562_2129|51186_51851|222aa
OG_11484	DNA-binding protein
OG_7671	DNA-binding protein																																					cg_2|CHCC15292_4514|11298_12272|325aa
OG_8365	DNA-binding protein																										cg_12|CHCC14820_2936|58534_59151|206aa
OG_5303	DNA-binding protein																					cg_24|CHCC20497_2022|9900_11255|452aa	cg_7|CHCC20488_2505|493477_495069|531aa	cg_2|CHCC14523_2609|495443_497035|531aa	cg_4|CHCC20492_1522|495455_497047|531aa								cg_2|CHCC20327_4353|814452_816044|531aa	cg_1|CHCC20487_0270|51364_52956|531aa
OG_5771	DNA-binding protein in cluster withType I restriction-modification system																																cg_5|CHCC20327_0800|63400_64404|335aa	cg_4|CHCC20487_3040|63535_64539|335aa				cg_28|CHCC15292_1208|11542_12546|335aa
OG_6016	DNA-cytosine methyltransferase (EC 2.1.1.37)																																						cg_1|CHCC14441_3044|133650_134705|352aa	cg_54|CHCC14437_1943|21930_22985|352aa	cg_3|CHCC20486_3798|35664_36719|352aa	cg_17|CHCC5020_0145|133815_134870|352aa
OG_5176	DNA-cytosine methyltransferase (EC 2.1.1.37)	blich9945A_0673|669769_670704|312aa	cg_6|CHCC5021_2559|23000_23935|312aa	cg_17|CHCC15332_2220|5721_6656|312aa	cg_6|CHCC15337_3970|182082_183017|312aa	cg_43|CHCC14527_1065|5457_6392|312aa	cg_60|CHCC19467_2559|41266_42201|312aa	cg_14|CHCC19468_0672|299190_300125|312aa																		cg_45|CHCC20347_1282|1948_3027|360aa			cg_7|CHCC5019_2828|26680_27615|312aa		cg_10|CHCC14814_3949|19663_20742|360aa cg_32|CHCC14814_2522|20739_21731|331aa
OG_6497	DNA-cytosine methyltransferase (EC 2.1.1.37)																																		cg_5|CHCC20442_4229|71900_73351|484aa
OG_4913	DNA-cytosine methyltransferase (EC 2.1.1.37)																																						cg_1|CHCC14441_3043|132483_133586|368aa	cg_54|CHCC14437_1942|20763_21866|368aa	cg_3|CHCC20486_3799|36783_37886|368aa	cg_17|CHCC5020_0144|132648_133751|368aa
OG_6137	DNA-cytosine methyltransferase (EC 2.1.1.37)																					cg_24|CHCC20497_2072|53571_55139|523aa
OG_7255	DNA-damage-inducible protein D
OG_7802	DUF1702 superfamily protein														cg_12|CHCC20348_1084|87144_88097|318aa											cg_2|CHCC20347_3309|25290_26243|318aa
OG_4458	DUF1768 superfamily protein												cg_49|CHCC20333_4653|4827_5276|150aa			cg_11|CHCC20491_0176|165719_166168|150aa					cg_20|CHCC15381_3868|7296_7745|150aa															cg_23|CHCC14688_3018|232442_232891|150aa	cg_1|CHCC15091_1822|321055_321537|161aa						cg_2|CHCC20339_0493|226101_226550|150aa	cg_4|CHCC15315_1789|183718_184167|150aa		cg_11|CHCC16736_3719|1221_1673|151aa		cg_29|CHCC14559_4605|55816_56265|150aa	cg_45|CHCC14562_2300|9112_9561|150aa
OG_5556	DUF2750 superfamily protein								cg_24|CHCC5022_3217|91460_92197|246aa	cg_12|CHCC4186_2556|91517_92254|246aa	cg_2|CHCC20372_1398|176487_177224|246aa	cg_24|CHCC5027_3678|87239_87976|246aa	cg_28|CHCC20333_3343|11066_11803|246aa	cg_1|CHCC20331_4330|879756_880493|246aa	cg_2|CHCC20348_3346|88037_88774|246aa											cg_21|CHCC20347_3908|176917_177654|246aa					cg_26|CHCC14814_3486|8538_9275|246aa	cg_122|CHCC20375_4276|23117_23854|246aa		cg_4|CHCC20487_3151|186268_186879|204aa		cg_30|CHCC14688_3935|97460_98071|204aa
OG_6775	DUF3800 family protein																																										cg_24|CHCC20339_0056|54466_55278|271aa
OG_5605	DUF3800 superfamily protein			cg_17|CHCC15332_2253|34737_35423|229aa	cg_6|CHCC15337_3939|153315_154001|229aa	cg_43|CHCC14527_1096|34473_35159|229aa	cg_60|CHCC19467_2527|12499_13185|229aa	cg_14|CHCC19468_0704|328206_328892|229aa																					cg_49|CHCC5019_4132|271_957|229aa										cg_14|CHCC14441_0013|11176_11889|238aa	cg_48|CHCC14437_2383|21848_22561|238aa	cg_4|CHCC20486_2686|17112_17825|238aa	cg_6|CHCC5020_3865|536305_537018|238aa
OG_6609	DUF3883 family protein																																		cg_5|CHCC20442_4230|73380_73733|118aa
OG_6715	DUF4328 superfamily protein																						cg_7|CHCC20488_2500|486790_487890|367aa	cg_2|CHCC14523_2604|488756_489856|367aa	cg_4|CHCC20492_1517|488768_489868|367aa
OG_6313	DUF4433 superfamily protein																																cg_2|CHCC20327_4596|1023365_1024360|332aa						cg_17|CHCC14441_2440|2386_3396|337aa	cg_135|CHCC14437_0524|5497_6492|332aa	cg_9|CHCC20486_3398|4846_5856|337aa	cg_10|CHCC5020_0528|306904_307899|332aa
OG_5858	DUF4917 family protein																																						cg_26|CHCC14441_1466|25622_26731|370aa	cg_89|CHCC14437_2716|10625_11734|370aa	cg_16|CHCC20486_4465|27666_28775|370aa	cg_21|CHCC5020_0807|25169_26278|370aa					cg_31|CHCC14568_1674|22999_24090|364aa	cg_23|CHCC14559_3035|59188_60279|364aa	cg_51|CHCC14562_0189|2264_3355|364aa
OG_6579	endonuclease
OG_9851	Exonuclease sbcC (EC 3.1.11.-)										cg_2|CHCC20372_1290|58937_60856|640aa
OG_6832	extracellular protein											cg_7|CHCC5027_2697|4695_5135|147aa			cg_31|CHCC20348_4136|10_579|190aa
OG_8444	Flagellar protein FlgJ [peptidoglycanhydrolase] (EC 3.2.1.-)																																					cg_40|CHCC15292_4597|2557_3345|263aa
OG_9144	GIY-YIG nuclease family protein																											cg_1|CHCC20490_2498|330865_331692|276aa
OG_7080	Glutamate synthase [NADPH] large chain (EC1.4.1.13)																																															cg_29|CHCC14559_4528|651_2057|469aa	cg_19|CHCC14562_2745|92477_93883|469aa
OG_2219	Glycerate kinase (EC 2.7.1.31)	blich9945A_0014|21827_22957|377aa	cg_35|CHCC5021_2520|11148_12278|377aa	cg_32|CHCC15332_2494|7524_8654|377aa	cg_51|CHCC15337_1283|7423_8553|377aa	cg_75|CHCC14527_2623|11110_12240|377aa	cg_35|CHCC19467_2493|7423_8553|377aa	cg_22|CHCC19468_2747|7423_8553|377aa	cg_54|CHCC5022_0458|7391_7870|160aa	cg_38|CHCC4186_3216|4880_6010|377aa	cg_7|CHCC20372_4511|7523_8653|377aa	cg_32|CHCC5027_3072|7607_8737|377aa	cg_18|CHCC20333_1092|11006_12136|377aa	cg_19|CHCC20331_1380|7401_8531|377aa	cg_28|CHCC20348_0804|11115_12245|377aa	cg_18|CHCC20491_4388|7401_8531|377aa	cg_56|CHCC15136_0960|7401_8531|377aa	cg_23|CHCC14817_2674|11001_12131|377aa	cg_9|CHCC12620_0781|7401_8531|377aa	blichBL09_0016|21910_23040|377aa	cg_11|CHCC15381_1663|7401_8531|377aa	cg_16|CHCC20497_3186|11151_12281|377aa	cg_28|CHCC20488_1973|11149_12279|377aa	cg_8|CHCC14523_4335|11149_12279|377aa	cg_18|CHCC20492_4279|7401_8531|377aa	cg_30|CHCC20347_1200|7401_8531|377aa	cg_23|CHCC14820_0979|11148_12278|377aa	cg_25|CHCC20490_1386|7401_8531|377aa	cg_36|CHCC5019_3419|11150_12280|377aa	cg_34|CHCC5023_1351|11150_12280|377aa	cg_48|CHCC14814_0139|7561_8691|377aa	cg_92|CHCC20375_2494|4843_5973|377aa	cg_28|CHCC20327_4847|7369_8499|377aa	cg_18|CHCC20487_2756|7362_8492|377aa	cg_11|CHCC20442_3958|11000_12130|377aa	cg_48|CHCC14688_2744|11062_12192|377aa	cg_27|CHCC15091_3298|4791_5921|377aa	cg_45|CHCC15292_0617|11062_12192|377aa	cg_39|CHCC14441_2894|11061_12191|377aa	cg_79|CHCC14437_1392|5526_6656|377aa	cg_12|CHCC20486_0335|11061_12191|377aa	cg_13|CHCC5020_1696|11061_12191|377aa	cg_26|CHCC20339_4499|11064_12194|377aa	cg_43|CHCC15315_0932|11062_12192|377aa	cg_17|CHCC15546_4178|7419_8549|377aa	cg_21|CHCC16736_4651|11062_12192|377aa	cg_15|CHCC14568_0928|11062_12192|377aa	cg_20|CHCC14559_0086|11062_12192|377aa	cg_27|CHCC14562_0964|7363_8493|377aa
OG_4392	Glycosyl transferase																																				cg_7|CHCC15091_4406|576399_577712|438aa		cg_20|CHCC14441_3721|4622_5935|438aa	cg_74|CHCC14437_2399|9012_10325|438aa	cg_18|CHCC20486_4361|111999_113312|438aa	cg_3|CHCC5020_0602|67556_68869|438aa	cg_6|CHCC20339_2859|40556_41869|438aa	cg_10|CHCC15315_2899|142014_143327|438aa	cg_1|CHCC15546_4135|514435_515748|438aa	cg_12|CHCC16736_3924|40549_41862|438aa
OG_7630	Guanylate kinase (EC 2.7.4.8)																																				cg_1|CHCC15091_1863|349877_350377|167aa
OG_7100	Guanylate kinase (EC 2.7.4.8)																																		cg_22|CHCC20442_1654|24616_25188|191aa
OG_6696	helicase											cg_43|CHCC5027_3404|792_2705|638aa
OG_6610	Helicase, SNF2 family																																		cg_5|CHCC20442_4232|74290_76248|653aa
OG_7889	HigA protein (antitoxin to HigB)								cg_11|CHCC5022_1900|30735_31883|383aa	cg_39|CHCC4186_3727|30735_31883|383aa
OG_6127	High-affnity carbon uptake protein Hat/HatR
OG_6080	HNH endonuclease																																			cg_29|CHCC14688_2471|23163_24005|281aa										cg_9|CHCC16736_4210|58867_59709|281aa
OG_5811	HNH homing endonuclease			cg_68|CHCC15332_4238|3550_4233|228aa	cg_26|CHCC15337_2203|16266_16949|228aa		cg_58|CHCC19467_3618|10076_10759|228aa	cg_1|CHCC19468_3054|59303_59986|228aa																																						cg_4|CHCC16736_0470|130370_130906|179aa
OG_5427	Homing endonuclease																																				cg_1|CHCC15091_1758|271663_272499|279aa						cg_2|CHCC20339_0529|249033_249962|310aa	cg_4|CHCC15315_1821|206094_207023|310aa				cg_29|CHCC14559_4563|31685_32614|310aa	cg_42|CHCC14562_3761|14055_14702|216aa
OG_7765	hydrolase, CocE/NonD family												cg_11|CHCC20333_1394|115477_117069|531aa		cg_19|CHCC20348_2748|274254_275846|531aa
OG_6211	hypothetical membrane protein																					cg_24|CHCC20497_2033|19946_22219|758aa
OG_5601	hypothetical protein															cg_1|CHCC20491_4024|791947_792969|341aa																		cg_13|CHCC20487_4618|8824_9846|341aa
OG_5666	hypothetical protein																																cg_5|CHCC20327_0804|69597_70511|305aa	cg_4|CHCC20487_3044|69732_70646|305aa				cg_28|CHCC15292_1204|5435_6349|305aa
OG_5215	hypothetical protein																																cg_5|CHCC20327_0798|60723_61319|199aa	cg_4|CHCC20487_3038|60858_61454|199aa				cg_28|CHCC15292_1210|14627_15223|199aa
OG_10923	hypothetical protein																													cg_9|CHCC5023_3841|775_1494|240aa
OG_9850	hypothetical protein										cg_6|CHCC20372_2674|767_1078|104aa
OG_7220	hypothetical protein																																		cg_27|CHCC20442_1358|7956_9629|558aa
OG_6326	hypothetical protein																						cg_7|CHCC20488_2488|477087_477827|247aa	cg_2|CHCC14523_2592|479053_479793|247aa	cg_4|CHCC20492_1505|479065_479805|247aa
OG_6158	hypothetical protein																						cg_7|CHCC20488_2541|530284_530505|74aa	cg_2|CHCC14523_2645|532250_532471|74aa	cg_4|CHCC20492_1558|532262_532483|74aa
OG_11316	hypothetical protein
OG_9875	hypothetical protein
OG_6529	hypothetical protein								cg_8|CHCC5022_4164|70_615|182aa	cg_129|CHCC4186_0038|5477_6022|182aa																				cg_15|CHCC5023_1491|70_615|182aa
OG_7072	hypothetical protein																																															cg_16|CHCC14559_1023|19461_20114|218aa	cg_7|CHCC14562_1781|93809_94462|218aa
OG_7073	hypothetical protein																																															cg_16|CHCC14559_1024|20161_21228|356aa	cg_7|CHCC14562_1780|92695_93762|356aa
OG_5996	hypothetical protein																																										cg_7|CHCC20339_3495|79414_79746|111aa
OG_5994	hypothetical protein
OG_5956	hypothetical protein														cg_4|CHCC20348_4434|5501_6865|455aa								cg_7|CHCC20488_2540|528757_530241|495aa	cg_2|CHCC14523_2644|530723_532207|495aa	cg_4|CHCC20492_1557|530735_532219|495aa																			cg_4|CHCC15315_1886|251631_253103|491aa
OG_9502	hypothetical protein																									cg_19|CHCC20347_0108|74240_74476|79aa
OG_7499	hypothetical protein																																		cg_5|CHCC20442_4308|150531_150944|138aa		cg_4|CHCC15091_0948|131870_132283|138aa
OG_4905	hypothetical protein																																cg_8|CHCC20327_2568|587927_589519|531aa				cg_1|CHCC15091_1877|359124_360719|532aa						cg_2|CHCC20339_0490|223382_225073|564aa			cg_11|CHCC16736_3723|2700_4391|564aa
OG_7673	hypothetical protein																																					cg_2|CHCC15292_4550|41203_42132|310aa
OG_5246	hypothetical protein																					cg_24|CHCC20497_2050|37926_38384|153aa	cg_7|CHCC20488_2532|520608_521015|136aa	cg_2|CHCC14523_2636|522574_522981|136aa	cg_4|CHCC20492_1549|522586_522993|136aa								cg_2|CHCC20327_4309|773311_773814|168aa	cg_1|CHCC20487_0225|10203_10706|168aa
OG_8597	hypothetical protein
OG_10955	hypothetical protein
OG_9545	hypothetical protein														cg_22|CHCC20348_3450|57445_59115|557aa
OG_5721	hypothetical protein															cg_11|CHCC20491_0189|172402_172524|41aa
OG_7636	hypothetical protein																																				cg_1|CHCC15091_1870|353900_354922|341aa
OG_5012	hypothetical protein			cg_67|CHCC15332_3295|22_636|205aa cg_68|CHCC15332_4230|22_630|203aa	cg_26|CHCC15337_2211|19869_20912|348aa	cg_34|CHCC14527_0451|17033_18082|350aa	cg_58|CHCC19467_3626|13679_14722|348aa	cg_1|CHCC19468_3062|62906_63949|348aa				cg_38|CHCC5027_2660|13000_14079|360aa									cg_41|CHCC15381_0430|18262_19305|348aa	cg_17|CHCC20497_2434|21475_22524|350aa																					cg_7|CHCC20339_3502|83716_84759|348aa			cg_2|CHCC16736_3041|13057_14100|348aa
OG_8364	hypothetical protein																										cg_6|CHCC14820_2799|118689_119480|264aa
OG_10119	hypothetical protein																																		cg_5|CHCC20442_4318|155503_155733|77aa
OG_6969	hypothetical protein								cg_70|CHCC5022_3940|10791_11459|223aa	cg_159|CHCC4186_2175|25_693|223aa																				cg_25|CHCC5023_4470|4691_5359|223aa
OG_6891	hypothetical protein
OG_7449	hypothetical protein																									cg_1|CHCC20347_3246|430147_431514|456aa	cg_37|CHCC14820_1454|20447_21814|456aa
OG_8134	hypothetical protein
OG_10190	hypothetical protein
OG_8025	hypothetical protein
OG_6618	hypothetical protein
OG_6611	hypothetical protein																																		cg_5|CHCC20442_4233|76264_77547|428aa
OG_6889	hypothetical protein
OG_6649	hypothetical protein																																cg_2|CHCC20327_4310|773904_775214|437aa	cg_1|CHCC20487_0226|10796_12106|437aa
OG_6669	hypothetical protein								cg_13|CHCC5022_0077|79343_79645|101aa	cg_24|CHCC4186_4324|18225_18527|101aa		cg_9|CHCC5027_0851|75834_76079|82aa																				cg_1|CHCC20375_4136|16806_17051|82aa
OG_6370	hypothetical protein
OG_8199	hypothetical protein
OG_5928	hypothetical protein
OG_5927	hypothetical protein
OG_7561	hypothetical protein																																				cg_1|CHCC15091_1765|277715_278008|98aa
OG_7788	hypothetical protein										cg_13|CHCC20372_2981|71225_73405|727aa
OG_5490	hypothetical protein																																											cg_4|CHCC15315_1866|238289_239620|444aa
OG_5942	hypothetical protein										cg_1|CHCC20372_1123|238768_238998|77aa				cg_14|CHCC20348_2231|309806_310036|77aa																		cg_12|CHCC20327_3317|142_537|132aa					cg_3|CHCC15292_2617|142_537|132aa
OG_5821	hypothetical protein										cg_8|CHCC20372_3421|161255_161467|71aa																				cg_32|CHCC14814_2528|24515_24748|78aa			cg_14|CHCC20487_2832|40683_40916|78aa
OG_5212	hypothetical protein																																																cg_50|CHCC14562_4666|3640_3825|62aa
OG_7218	hypothetical protein																																		cg_27|CHCC20442_1360|10356_11108|251aa
OG_5519	hypothetical protein																														cg_32|CHCC14814_2502|13478_13741|88aa					cg_19|CHCC14688_0820|49124_49579|152aa			cg_4|CHCC14441_1359|510527_510973|149aa	cg_17|CHCC14437_1249|3462_3725|88aa	cg_4|CHCC20486_2715|43110_43373|88aa	cg_6|CHCC5020_3835|510570_511016|149aa				cg_4|CHCC16736_0482|134445_134900|152aa
OG_5767	hypothetical protein	blich9945A_2047|1982014_1983423|470aa	cg_8|CHCC5021_1770|178034_179443|470aa	cg_20|CHCC15332_4036|124854_126263|470aa	cg_17|CHCC15337_2739|42802_44211|470aa	cg_90|CHCC14527_1313|42802_44211|470aa	cg_8|CHCC19467_4000|184107_185516|470aa	cg_4|CHCC19468_1664|478141_479550|470aa						cg_9|CHCC20331_1823|440489_441916|476aa
OG_6126	hypothetical protein
OG_6836	hypothetical protein										cg_2|CHCC20372_2312|1031727_1032365|213aa			cg_1|CHCC20331_3411|21551_22189|213aa													cg_36|CHCC14820_1648|21549_22187|213aa
OG_5986	hypothetical protein																																			cg_29|CHCC14688_2465|17540_18970|477aa							cg_2|CHCC20339_0566|279243_280673|477aa	cg_4|CHCC15315_1863|235421_236851|477aa		cg_9|CHCC16736_4204|53244_54674|477aa
OG_6256	hypothetical protein																cg_13|CHCC15136_2893|205095_206675|527aa	cg_3|CHCC14817_1433|1006412_1007992|527aa	cg_2|CHCC12620_3240|1006222_1007802|527aa	blichBL09_4538|4339134_4340714|527aa						cg_21|CHCC20347_3796|56744_58324|527aa
OG_5308	hypothetical protein																					cg_24|CHCC20497_2034|22576_23319|248aa	cg_7|CHCC20488_2514|503816_504511|232aa	cg_2|CHCC14523_2618|505782_506477|232aa	cg_4|CHCC20492_1531|505794_506489|232aa								cg_2|CHCC20327_4343|804915_805613|233aa	cg_1|CHCC20487_0261|41827_42525|233aa
OG_5307	hypothetical protein																					cg_24|CHCC20497_2032|19157_19927|257aa	cg_7|CHCC20488_2511|500457_501206|250aa	cg_2|CHCC14523_2615|502423_503172|250aa	cg_4|CHCC20492_1528|502435_503184|250aa								cg_2|CHCC20327_4345|808313_809062|250aa	cg_1|CHCC20487_0263|45225_45974|250aa
OG_5658	hypothetical protein	blich9945A_4500|4327523_4328884|454aa	cg_12|CHCC5021_3481|465765_467126|454aa	cg_33|CHCC15332_1625|520528_521889|454aa	cg_3|CHCC15337_4308|56845_58206|454aa	cg_48|CHCC14527_0749|93609_94970|454aa	cg_24|CHCC19467_0748|116384_117745|454aa	cg_7|CHCC19468_2390|520722_522083|454aa								cg_1|CHCC20491_3268|56797_58158|454aa															cg_1|CHCC14814_4455|31085_32377|431aa
OG_6132	hypothetical protein																																															cg_16|CHCC14559_1034|30503_30862|120aa	cg_7|CHCC14562_1770|83061_83420|120aa
OG_5056	hypothetical protein			cg_56|CHCC15332_4241|1517_1948|144aa cg_45|CHCC15332_3533|1527_1958|144aa	cg_26|CHCC15337_2214|24544_24975|144aa	cg_34|CHCC14527_0448|12980_13411|144aa	cg_58|CHCC19467_3629|18354_18785|144aa	cg_1|CHCC19468_3065|67581_68012|144aa				cg_38|CHCC5027_2666|18823_19254|144aa									cg_41|CHCC15381_0433|23679_24110|144aa	cg_17|CHCC20497_2431|17422_17853|144aa																					cg_7|CHCC20339_3506|88516_88947|144aa			cg_2|CHCC16736_3037|8697_9128|144aa
OG_6047	hypothetical protein			cg_63|CHCC15332_3776|1072_1947|292aa		cg_124|CHCC14527_2116|3035_3910|292aa																cg_17|CHCC20497_2412|3063_3938|292aa																								cg_40|CHCC16736_3514|1533_2306|258aa
OG_5809	hypothetical protein															cg_11|CHCC20491_0188|171303_172400|366aa
OG_11043	hypothetical protein
OG_7475	hypothetical protein
OG_7446	hypothetical protein																									cg_1|CHCC20347_3249|436225_437271|349aa	cg_37|CHCC14820_1451|14690_15736|349aa
OG_5817	hypothetical protein																				cg_49|CHCC15381_4103|47528_48640|371aa
OG_6512	hypothetical protein																					cg_8|CHCC20497_2612|138130_138906|259aa	cg_1|CHCC20488_4089|12904_13680|259aa	cg_3|CHCC14523_0780|12904_13680|259aa	cg_7|CHCC20492_0982|495103_495879|259aa
OG_7575	hypothetical protein																																				cg_1|CHCC15091_1788|295877_296008|44aa
OG_5033	hypothetical protein	blich9945A_0833|822090_823775|562aa	cg_6|CHCC5021_2717|175321_177006|562aa	cg_14|CHCC15332_0309|97279_98964|562aa	cg_1|CHCC15337_1112|97650_99335|562aa	cg_20|CHCC14527_2203|8602_10287|562aa	cg_15|CHCC19467_0289|74847_76532|562aa	cg_3|CHCC19468_4546|73773_75458|562aa													cg_25|CHCC15381_1487|71842_73527|562aa	cg_21|CHCC20497_4382|97254_98939|562aa	cg_8|CHCC20488_1227|69706_71391|562aa	cg_16|CHCC14523_4412|70198_71883|562aa	cg_6|CHCC20492_0295|69706_71391|562aa	cg_17|CHCC20347_0656|63982_65667|562aa		cg_14|CHCC20490_3924|71838_73523|562aa	cg_1|CHCC5019_1447|71839_73524|562aa	cg_5|CHCC5023_0370|97309_98994|562aa	cg_7|CHCC14814_3866|53175_54860|562aa
OG_5662	hypothetical protein	blich9945A_2048|1983436_1983675|80aa	cg_8|CHCC5021_1769|177782_178021|80aa	cg_20|CHCC15332_4035|124602_124841|80aa	cg_17|CHCC15337_2738|42550_42789|80aa	cg_90|CHCC14527_1312|42550_42789|80aa	cg_8|CHCC19467_3999|183855_184094|80aa	cg_4|CHCC19468_1665|479563_479802|80aa			cg_1|CHCC20372_1053|183756_183998|81aa		cg_16|CHCC20333_4451|142306_142548|81aa
OG_9432	hypothetical protein												cg_2|CHCC20333_1260|134821_136473|551aa
OG_7453	hypothetical protein												cg_2|CHCC20333_1263|138639_139685|349aa
OG_6851	hypothetical protein												cg_21|CHCC20333_3472|30835_32085|417aa			cg_2|CHCC20491_1887|1050576_1051826|417aa					cg_49|CHCC15381_4126|64186_65409|408aa
OG_4883	hypothetical protein												cg_21|CHCC20333_3483|36854_37366|171aa																							cg_29|CHCC14688_2453|5422_6090|223aa							cg_2|CHCC20339_0554|267116_267784|223aa			cg_9|CHCC16736_4192|41125_41793|223aa		cg_29|CHCC14559_4542|13823_14491|223aa	cg_19|CHCC14562_2759|105664_106332|223aa
OG_9392	hypothetical protein												cg_21|CHCC20333_3535|82169_83272|368aa
OG_9383	hypothetical protein												cg_3|CHCC20333_4784|113425_114321|299aa
OG_5925	Integrase																																cg_2|CHCC20327_3714|273443_274612|390aa										cg_15|CHCC20339_0662|315_1463|383aa						cg_6|CHCC14562_1677|32238_33386|383aa
OG_10754	Integrase											cg_19|CHCC5027_3576|72312_73223|304aa
OG_9079	ion-channel protein
OG_7804	Ion-translocating oxidoreductase														cg_12|CHCC20348_1082|84281_85195|305aa											cg_2|CHCC20347_3311|28192_29106|305aa
OG_7764	iron compound ABC transporter, permease												cg_11|CHCC20333_1392|113308_114312|335aa		cg_19|CHCC20348_2750|277011_278015|335aa
OG_4417	lipoprotein	blich9945A_0155|152992_153615|208aa	cg_4|CHCC5021_2980|53436_54059|208aa	cg_13|CHCC15332_0941|53504_54127|208aa	cg_48|CHCC15337_1366|53404_54027|208aa	cg_22|CHCC14527_2891|27150_27773|208aa	cg_44|CHCC19467_3161|53367_53990|208aa	cg_6|CHCC19468_0075|53404_54027|208aa	cg_42|CHCC5022_3521|16895_17518|208aa	cg_64|CHCC4186_0945|26868_27491|208aa	cg_13|CHCC20372_3107|197284_197913|210aa		cg_1|CHCC20333_4180|53369_53992|208aa cg_2|CHCC20333_1133|12322_12951|210aa	cg_11|CHCC20331_0596|197216_197674|153aa		cg_13|CHCC20491_4470|53404_54027|208aa cg_5|CHCC20491_4698|197675_198304|210aa	cg_9|CHCC15136_1323|53404_54027|208aa	cg_14|CHCC14817_1625|9946_10569|208aa	cg_14|CHCC12620_3601|53404_54027|208aa	blichBL09_0157|153142_153765|208aa	cg_30|CHCC15381_4516|10092_10715|208aa	cg_27|CHCC20497_3962|26857_27480|208aa	cg_10|CHCC20488_3030|53405_54028|208aa	cg_34|CHCC14523_0568|53368_53991|208aa	cg_23|CHCC20492_3700|53405_54028|208aa	cg_12|CHCC20347_3407|26889_27512|208aa	cg_44|CHCC14820_0897|9946_10569|208aa	cg_29|CHCC20490_0991|53406_54029|208aa cg_14|CHCC20490_4053|201661_202290|210aa	cg_27|CHCC5019_3164|26857_27480|208aa cg_25|CHCC5019_4184|13690_14355|222aa	cg_31|CHCC5023_3649|18422_19045|208aa								cg_2|CHCC15292_4577|55348_56013|222aa
OG_6749	lipoprotein, NLP/P60 family																																		cg_22|CHCC20442_1703|87933_94406|2158aa
OG_6138	Lyzozyme M1 (1,4-beta-N-acetylmuramidase) (EC3.2.1.17)																																		cg_5|CHCC20442_4297|138859_140553|565aa		cg_4|CHCC15091_0937|119323_121017|565aa	cg_40|CHCC15292_4594|193_981|263aa
OG_7805	Malonyl CoA-acyl carrier protein transacylase(EC 2.3.1.39)														cg_12|CHCC20348_1081|78543_84284|1914aa											cg_2|CHCC20347_3312|29103_34844|1914aa
OG_5305	membrane protein																					cg_24|CHCC20497_2026|14785_15495|237aa	cg_7|CHCC20488_2509|498163_498861|233aa	cg_2|CHCC14523_2613|500129_500827|233aa	cg_4|CHCC20492_1526|500141_500839|233aa								cg_2|CHCC20327_4349|810659_811357|233aa	cg_1|CHCC20487_0266|47571_48269|233aa
OG_8996	membrane protein
OG_4980	Modification methylase	blich9945A_0835|824510_825847|446aa	cg_6|CHCC5021_2719|177741_179078|446aa	cg_14|CHCC15332_0311|99699_101036|446aa	cg_1|CHCC15337_1114|100070_101407|446aa	cg_20|CHCC14527_2201|6530_7867|446aa	cg_15|CHCC19467_0291|77267_78604|446aa	cg_3|CHCC19468_4544|71701_73038|446aa													cg_25|CHCC15381_1485|69770_71107|446aa	cg_21|CHCC20497_4384|99674_101011|446aa	cg_8|CHCC20488_1225|67634_68971|446aa	cg_16|CHCC14523_4410|68126_69463|446aa	cg_6|CHCC20492_0293|67634_68971|446aa	cg_17|CHCC20347_0654|61910_63247|446aa		cg_14|CHCC20490_3922|69766_71103|446aa	cg_1|CHCC5019_1445|69767_71104|446aa	cg_5|CHCC5023_0372|99729_101066|446aa	cg_7|CHCC14814_3868|55595_56932|446aa
OG_5064	Modification methylase (EC 2.1.1.37)																				cg_14|CHCC15381_1865|18973_20343|457aa	cg_24|CHCC20497_2084|64623_65996|458aa	cg_18|CHCC20488_1141|33833_35203|457aa cg_7|CHCC20488_2494|479466_480833|456aa	cg_7|CHCC14523_0610|9256_10626|457aa cg_2|CHCC14523_2598|481432_482799|456aa	cg_4|CHCC20492_1511|481444_482811|456aa cg_2|CHCC20492_1827|9163_10533|457aa	cg_42|CHCC20347_0554|3057_4424|456aa							cg_2|CHCC20327_4365|826672_828036|455aa	cg_1|CHCC20487_0278|63594_64958|455aa
OG_7807	Na(+)/H(+) antiporter														cg_12|CHCC20348_1079|76134_77378|415aa											cg_2|CHCC20347_3314|36009_37253|415aa
OG_7770	NADPH-dependent FMN reductase												cg_11|CHCC20333_1399|120175_120750|192aa		cg_19|CHCC20348_2743|270574_271149|192aa
OG_5514	Nucleotidyltransferase																																cg_5|CHCC20327_0805|71791_73143|451aa	cg_4|CHCC20487_3045|71926_73278|451aa				cg_28|CHCC15292_1203|2803_4155|451aa
OG_6328	Nucleotidyltransferase																				cg_23|CHCC15381_4837|108998_110266|423aa	cg_8|CHCC20497_2492|38197_39465|423aa	cg_11|CHCC20488_0053|38196_39464|423aa	cg_18|CHCC14523_2937|85818_87086|423aa	cg_15|CHCC20492_4588|85818_87086|423aa
OG_6098	oxidoreductase															cg_1|CHCC20491_3279|71454_71630|59aa	cg_13|CHCC15136_2882|194634_194810|59aa	cg_3|CHCC14817_1422|995951_996127|59aa	cg_2|CHCC12620_3229|995761_995937|59aa	blichBL09_4527|4328673_4328849|59aa											cg_1|CHCC14814_4442|16409_16645|79aa
OG_4489	Para-aminobenzoate synthase (EC 2.6.1.85)	blich9945A_0536|545260_547356|699aa	cg_5|CHCC5021_1469|15172_17268|699aa	cg_27|CHCC15332_1648|15401_17497|699aa	cg_53|CHCC15337_4213|19175_21271|699aa	cg_38|CHCC14527_0227|15809_17905|699aa	cg_55|CHCC19467_1740|19295_21391|699aa	cg_8|CHCC19468_4454|94425_96521|699aa	cg_16|CHCC5022_0164|1409_3505|699aa	cg_24|CHCC4186_4434|130209_132305|699aa	cg_9|CHCC20372_2448|99387_101483|699aa	cg_20|CHCC5027_1501|32472_34568|699aa	cg_20|CHCC20333_1580|15215_17311|699aa	cg_9|CHCC20331_1750|372339_374435|699aa	cg_13|CHCC20348_1790|39693_41789|699aa	cg_3|CHCC20491_2096|127249_129345|699aa	cg_45|CHCC15136_4170|1203_3299|699aa	cg_20|CHCC14817_1797|98125_100221|699aa	cg_4|CHCC12620_0424|98030_100126|699aa	blichBL09_0534|556219_558315|699aa	cg_17|CHCC15381_2114|125188_127284|699aa	cg_3|CHCC20497_4100|72920_75016|699aa	cg_9|CHCC20488_0292|126677_128773|699aa	cg_26|CHCC14523_3054|19243_21339|699aa	cg_12|CHCC20492_0102|95025_97121|699aa	cg_1|CHCC20347_2927|96531_98627|699aa	cg_56|CHCC14820_2358|11062_13158|699aa	cg_12|CHCC20490_1863|94863_96959|699aa	cg_4|CHCC5019_0279|95001_97097|699aa	cg_9|CHCC5023_3894|47534_49630|699aa	cg_24|CHCC14814_4229|84215_86311|699aa	cg_21|CHCC20375_3254|88658_90754|699aa
OG_5403	Patatin-like phospholipase	blich9945A_1548|1512028_1513743|572aa	cg_2|CHCC5021_2316|9697_11412|572aa	cg_23|CHCC15332_3521|127703_129418|572aa	cg_66|CHCC15337_3371|1301_3016|572aa	cg_57|CHCC14527_2754|528_2243|572aa	cg_40|CHCC19467_0421|23860_25575|572aa	cg_4|CHCC19468_1166|9699_11414|572aa					cg_23|CHCC20333_2238|53069_54784|572aa								cg_5|CHCC15381_1256|328176_329891|572aa	cg_18|CHCC20497_4274|36333_38048|572aa	cg_1|CHCC20488_4608|494983_496698|572aa	cg_3|CHCC14523_1299|494946_496661|572aa	cg_7|CHCC20492_0461|12089_13804|572aa
OG_7578	Peptidase T (EC 3.4.11.4)																																				cg_1|CHCC15091_1791|296879_297847|323aa
OG_8606	phage abortive infection protein AbiH
OG_4999	phage antirepressor										cg_8|CHCC20372_3415|157117_157893|259aa																																			cg_4|CHCC16736_0452|120570_121304|245aa
OG_4814	Phage antirepressor protein																														cg_32|CHCC14814_2534|27795_28610|272aa		cg_6|CHCC20327_2768|154207_154980|258aa	cg_14|CHCC20487_2839|43556_44326|257aa	cg_5|CHCC20442_4338|168779_169483|235aa	cg_19|CHCC14688_0792|36992_37762|257aa			cg_4|CHCC14441_1334|499528_500301|258aa	cg_17|CHCC14437_1274|14134_14907|258aa	cg_4|CHCC20486_2740|53782_54555|258aa	cg_6|CHCC5020_3812|499571_500344|258aa
OG_4336	Phage capsid and scaffold protein										cg_8|CHCC20372_3468|182802_183140|113aa																				cg_32|CHCC14814_2490|2320_2724|135aa			cg_14|CHCC20487_2793|20560_20964|135aa	cg_5|CHCC20442_4311|151960_152388|143aa		cg_4|CHCC15091_0951|133299_133730|144aa		cg_4|CHCC14441_1371|521727_522131|135aa	cg_48|CHCC14437_2365|7313_7717|135aa	cg_4|CHCC20486_2703|31952_32356|135aa	cg_6|CHCC5020_3847|521770_522174|135aa				cg_4|CHCC16736_0500|145165_145569|135aa
OG_7505	Phage capsid and scaffold protein																																		cg_5|CHCC20442_4316|154477_155049|191aa		cg_4|CHCC15091_0956|135815_136387|191aa
OG_5258	Phage capsid and scaffold protein											cg_23|CHCC5027_3304|12829_13560|244aa																					cg_21|CHCC20327_0032|24288_25019|244aa	cg_9|CHCC20487_0855|24287_25018|244aa		cg_18|CHCC14688_1076|22422_23153|244aa	cg_14|CHCC15091_3441|18380_19111|244aa	cg_10|CHCC15292_0457|422722_423453|244aa
OG_7301	Phage capsid and scaffold protein																																		cg_5|CHCC20442_4303|142247_144169|641aa		cg_4|CHCC15091_0943|122694_124625|644aa
OG_5350	Phage capsid protein																														cg_32|CHCC14814_2494|3868_4836|323aa					cg_19|CHCC14688_0831|57624_58592|323aa			cg_4|CHCC14441_1367|519615_520583|323aa	cg_48|CHCC14437_2361|5201_6169|323aa	cg_4|CHCC20486_2707|33500_34468|323aa	cg_6|CHCC5020_3843|519658_520626|323aa
OG_5579	Phage capsid protein	blich9945A_0686|679963_681165|401aa	cg_6|CHCC5021_2570|33194_34396|401aa																							cg_38|CHCC20347_2297|134_928|265aa							cg_25|CHCC20327_4611|6908_8104|399aa				cg_25|CHCC15091_3250|9886_11088|401aa
OG_6620	Phage chromosome segregation protein																																										cg_7|CHCC20339_3515|96525_96896|124aa
OG_4317	phage endopeptidase			cg_16|CHCC15332_3337|177_1703|509aa cg_15|CHCC15332_0181|162_1529|456aa	cg_38|CHCC15337_0450|28295_29662|456aa	cg_34|CHCC14527_0494|51654_53180|509aa	cg_25|CHCC19467_2728|19335_20702|456aa	cg_1|CHCC19468_3010|28352_29719|456aa				cg_23|CHCC5027_3313|21537_22901|455aa									cg_14|CHCC15381_1889|31821_33686|622aa	cg_11|CHCC20497_1388|480759_482624|622aa											cg_21|CHCC20327_0021|14112_15482|457aa	cg_9|CHCC20487_0844|14111_15481|457aa		cg_18|CHCC14688_1066|12247_13617|457aa	cg_14|CHCC15091_3431|8205_9575|457aa	cg_10|CHCC15292_0467|432259_433629|457aa					cg_7|CHCC20339_3462|48689_50215|509aa			cg_2|CHCC16736_3084|49864_51390|509aa
OG_5660	Phage head-tail joining protein	blich9945A_0689|681964_682290|109aa	cg_6|CHCC5021_2573|35195_35521|109aa																							cg_38|CHCC20347_2300|1727_2053|109aa							cg_25|CHCC20327_4614|8903_9229|109aa				cg_25|CHCC15091_3247|8761_9087|109aa
OG_6850	phage main capsid protein																																cg_6|CHCC20327_2811|176158_177045|296aa		cg_5|CHCC20442_4315|153538_154458|307aa		cg_4|CHCC15091_0955|134876_135796|307aa
OG_7157	Phage major capsid protein																																		cg_24|CHCC20442_4095|25113_26195|361aa
OG_8172	phage major capsid protein, HK97 family
OG_8738	Phage major tail shaft protein																																cg_6|CHCC20327_2815|178764_179216|151aa
OG_4324	Phage minor capsid protein										cg_8|CHCC20372_3456|176882_177799|306aa																				cg_32|CHCC14814_2498|6287_7201|305aa			cg_14|CHCC20487_2803|25223_26140|306aa	cg_5|CHCC20442_4319|155735_157534|600aa	cg_19|CHCC14688_0825|54363_55277|305aa	cg_4|CHCC15091_0959|137003_138694|564aa		cg_4|CHCC14441_1363|517250_518164|305aa	cg_48|CHCC14437_2356|2836_3750|305aa	cg_4|CHCC20486_2711|35919_36833|305aa	cg_6|CHCC5020_3839|517293_518207|305aa				cg_4|CHCC16736_0489|139954_140871|306aa
OG_4304	Phage minor structural protein										cg_8|CHCC20372_3475|189174_192692|1173aa																				cg_20|CHCC14814_1884|2755_6117|1121aa		cg_6|CHCC20327_2821|183874_186648|925aa	cg_14|CHCC20487_2785|11008_14526|1173aa		cg_19|CHCC14688_0842|67138_70656|1173aa			cg_14|CHCC14441_0003|3080_6406|1109aa	cg_48|CHCC14437_2373|13752_17078|1109aa	cg_4|CHCC20486_2695|22591_25917|1109aa	cg_6|CHCC5020_3855|528209_531535|1109aa				cg_4|CHCC16736_0508|151603_154929|1109aa
OG_5583	Phage portal protein	blich9945A_0684|678084_679325|414aa	cg_6|CHCC5021_2568|31315_32556|414aa																							cg_40|CHCC20347_3270|557_1798|414aa							cg_25|CHCC20327_4609|5029_6270|414aa				cg_25|CHCC15091_3252|11726_12967|414aa
OG_4841	Phage protein																																cg_21|CHCC20327_0041|31453_31740|96aa	cg_9|CHCC20487_0864|31452_31739|96aa		cg_18|CHCC14688_1084|29459_29746|96aa	cg_14|CHCC15091_3449|25417_25704|96aa	cg_10|CHCC15292_0449|416129_416416|96aa
OG_5149	phage protein			cg_16|CHCC15332_3346|10661_10999|113aa		cg_34|CHCC14527_0485|42358_42696|113aa																																					cg_7|CHCC20339_3470|59175_59513|113aa			cg_2|CHCC16736_3075|40567_40905|113aa
OG_5103	phage protein			cg_16|CHCC15332_3345|10419_10658|80aa		cg_34|CHCC14527_0486|42699_42938|80aa																																					cg_7|CHCC20339_3469|58933_59172|80aa			cg_2|CHCC16736_3076|40908_41147|80aa
OG_5119	phage protein			cg_16|CHCC15332_3344|10079_10414|112aa		cg_34|CHCC14527_0487|42943_43278|112aa																																					cg_7|CHCC20339_3468|58593_58928|112aa			cg_2|CHCC16736_3077|41152_41487|112aa
OG_5118	phage protein			cg_16|CHCC15332_3342|9319_9642|108aa		cg_34|CHCC14527_0489|43715_44038|108aa																																					cg_7|CHCC20339_3466|57833_58156|108aa			cg_2|CHCC16736_3079|41924_42247|108aa
OG_5117	phage protein			cg_16|CHCC15332_3341|8077_8412|112aa		cg_34|CHCC14527_0491|44945_45280|112aa																																					cg_7|CHCC20339_3465|56590_56925|112aa			cg_2|CHCC16736_3081|43154_43489|112aa
OG_6266	Phage protein																cg_7|CHCC15136_0297|27231_27914|228aa	cg_8|CHCC14817_4015|27231_27914|228aa	cg_3|CHCC12620_0081|14413_15096|228aa	blichBL09_0660|675707_676390|228aa													cg_27|CHCC20327_1695|14426_15109|228aa
OG_5745	Phage protein																																		cg_5|CHCC20442_4223|67170_67718|183aa													cg_16|CHCC14559_1032|28732_29298|189aa	cg_7|CHCC14562_1772|84625_85191|189aa
OG_5863	Phage protein																				cg_2|CHCC15381_4593|4673_6049|459aa	cg_14|CHCC20497_0802|724132_725508|459aa	cg_2|CHCC20488_3320|56852_58228|459aa	cg_1|CHCC14523_1454|56852_58228|459aa	cg_9|CHCC20492_3564|724127_725503|459aa			cg_17|CHCC20490_1081|56851_58227|459aa	cg_2|CHCC5019_2320|725289_726665|459aa	cg_16|CHCC5023_0267|203568_204944|459aa
OG_5265	Phage protein																																													cg_9|CHCC16736_4148|6006_6743|246aa
OG_8124	phage protein																																				cg_4|CHCC15091_0972|145976_146752|259aa
OG_8790	Phage protein
OG_7502	Phage protein																																		cg_5|CHCC20442_4312|152381_152707|109aa		cg_4|CHCC15091_0952|133723_134046|108aa
OG_7503	Phage protein																																		cg_5|CHCC20442_4313|152707_153240|178aa		cg_4|CHCC15091_0953|134046_134579|178aa
OG_7500	Phage protein																																		cg_5|CHCC20442_4309|150961_151587|209aa		cg_4|CHCC15091_0949|132300_132926|209aa
OG_7501	Phage protein																																		cg_5|CHCC20442_4310|151587_151955|123aa		cg_4|CHCC15091_0950|132926_133294|123aa
OG_5610	Phage protein																						cg_7|CHCC20488_2536|523643_524677|345aa	cg_2|CHCC14523_2640|525609_526643|345aa	cg_4|CHCC20492_1553|525621_526655|345aa								cg_2|CHCC20327_4305|767693_768727|345aa	cg_1|CHCC20487_0221|4585_5619|345aa
OG_7548	Phage protein																																				cg_1|CHCC15091_1748|261386_262846|487aa
OG_7236	Phage protein
OG_10724	phage protein											cg_19|CHCC5027_3555|49265_50494|410aa
OG_5259	Phage protein											cg_23|CHCC5027_3305|13613_14710|366aa																					cg_21|CHCC20327_0031|23143_24234|364aa	cg_9|CHCC20487_0854|23142_24233|364aa		cg_18|CHCC14688_1075|21277_22368|364aa	cg_14|CHCC15091_3440|17235_18326|364aa	cg_10|CHCC15292_0458|423507_424598|364aa
OG_4938	Phage protein			cg_9|CHCC15332_0973|2047_2286|80aa	cg_6|CHCC15337_3984|190545_190784|80aa	cg_10|CHCC14527_3921|70898_71137|80aa	cg_34|CHCC19467_1876|116690_116929|80aa	cg_14|CHCC19468_0658|291204_291443|80aa	cg_8|CHCC5022_4209|36626_36865|80aa	cg_25|CHCC4186_1861|30429_30668|80aa																cg_7|CHCC20347_1542|34828_35067|80aa			cg_7|CHCC5019_2842|35362_35601|80aa				cg_16|CHCC20327_0109|49065_49304|80aa				cg_6|CHCC15091_3502|27336_27575|80aa	cg_6|CHCC15292_1328|49022_49261|80aa	cg_32|CHCC14441_2826|13030_13269|80aa	cg_121|CHCC14437_0207|1586_1825|80aa	cg_2|CHCC20486_2217|138969_139208|80aa	cg_16|CHCC5020_4224|494_733|80aa				cg_16|CHCC16736_0029|17088_17327|80aa		cg_4|CHCC14559_0960|81787_82026|80aa	cg_7|CHCC14562_1764|81787_82026|80aa
OG_5273	Phage protein																														cg_32|CHCC14814_2531|25853_26434|194aa		cg_6|CHCC20327_2772|156751_157335|195aa	cg_14|CHCC20487_2835|41728_42312|195aa					cg_4|CHCC14441_1338|502072_502656|195aa	cg_17|CHCC14437_1270|11779_12363|195aa	cg_4|CHCC20486_2736|51427_52011|195aa	cg_6|CHCC5020_3816|502115_502699|195aa
OG_6234	Phage protein																					cg_24|CHCC20497_2082|63409_64113|235aa
OG_5300	Phage protein																														cg_32|CHCC14814_2530|25191_25856|222aa		cg_6|CHCC20327_2773|157332_157967|212aa	cg_14|CHCC20487_2834|41096_41731|212aa					cg_4|CHCC14441_1339|502653_503288|212aa	cg_17|CHCC14437_1269|11147_11782|212aa	cg_4|CHCC20486_2735|50795_51430|212aa	cg_6|CHCC5020_3817|502696_503331|212aa
OG_7515	Phage protein																																		cg_5|CHCC20442_4334|166494_167435|314aa		cg_4|CHCC15091_0975|147801_148739|313aa
OG_7514	Phage protein																																		cg_5|CHCC20442_4333|165819_166481|221aa		cg_4|CHCC15091_0974|147126_147788|221aa
OG_6426	Phage protein												cg_2|CHCC20333_1261|137492_137728|79aa cg_5|CHCC20333_1031|779675_779941|89aa																								cg_16|CHCC15091_0460|121041_121307|89aa
OG_9431	Phage protein												cg_2|CHCC20333_1262|138275_138661|129aa
OG_5413	Phage protein												cg_21|CHCC20333_3448|8852_9529|226aa			cg_2|CHCC20491_1909|1072854_1073531|226aa					cg_14|CHCC15381_1864|18269_18952|228aa cg_49|CHCC15381_4154|87773_88303|177aa		cg_18|CHCC20488_1140|33129_33812|228aa	cg_7|CHCC14523_0611|10647_11330|228aa	cg_2|CHCC20492_1828|10554_11237|228aa																		cg_2|CHCC20339_0516|239585_240262|226aa	cg_4|CHCC15315_1809|197145_197822|226aa		cg_9|CHCC16736_4157|15583_15855|91aa cg_9|CHCC16736_4156|15178_15552|125aa
OG_4462	Phage protein												cg_21|CHCC20333_3528|73713_74906|398aa			cg_2|CHCC20491_1821|1001546_1002739|398aa					cg_49|CHCC15381_4067|19531_20724|398aa															cg_29|CHCC14688_2499|41446_42639|398aa	cg_1|CHCC15091_1747|260025_261263|413aa						cg_2|CHCC20339_0596|300979_302172|398aa	cg_4|CHCC15315_1896|261134_262327|398aa		cg_9|CHCC16736_4237|77150_78343|398aa		cg_7|CHCC14559_2422|80094_81311|406aa	cg_19|CHCC14562_2706|63145_64362|406aa
OG_4454	Phage protein												cg_21|CHCC20333_3561|108967_111606|880aa			cg_2|CHCC20491_1788|964209_966701|831aa					cg_38|CHCC15381_2931|11788_14427|880aa															cg_37|CHCC14688_3206|118786_121425|880aa	cg_1|CHCC15091_1731|232610_235330|907aa						cg_2|CHCC20339_0628|338000_340630|877aa	cg_4|CHCC15315_1929|299246_301885|880aa		cg_9|CHCC16736_4274|114251_116743|831aa		cg_7|CHCC14559_2391|43548_46040|831aa	cg_19|CHCC14562_2674|26599_29091|831aa
OG_5672	Phage protein												cg_5|CHCC20333_1024|775236_776048|271aa																				cg_2|CHCC20327_3702|266347_267159|271aa				cg_16|CHCC15091_0453|116846_117415|190aa						cg_15|CHCC20339_0678|9641_10441|267aa						cg_6|CHCC14562_1665|25170_25739|190aa
OG_4645	phage related protein										cg_8|CHCC20372_3459|178505_179404|300aa																							cg_14|CHCC20487_2801|24024_24890|289aa		cg_19|CHCC14688_0828|55767_56675|303aa										cg_4|CHCC16736_0493|141489_142133|215aa
OG_6146	phage repressor (cro-like)																																					cg_2|CHCC15292_4575|54231_54449|73aa
OG_7496	Phage tail assembly protein																																		cg_5|CHCC20442_4304|144170_146725|852aa		cg_4|CHCC15091_0944|124639_127650|1004aa
OG_4322	Phage tail fiber protein										cg_8|CHCC20372_3474|188358_189161|268aa																				cg_20|CHCC14814_1885|6130_6933|268aa		cg_6|CHCC20327_2820|183125_183859|245aa	cg_14|CHCC20487_2786|14539_15342|268aa		cg_19|CHCC14688_0841|66322_67125|268aa			cg_14|CHCC14441_0002|2264_3067|268aa	cg_48|CHCC14437_2372|12936_13739|268aa	cg_4|CHCC20486_2696|25930_26733|268aa	cg_6|CHCC5020_3854|527393_528196|268aa				cg_4|CHCC16736_0507|150787_151590|268aa
OG_4323	Phage tail length tape-measure protein										cg_8|CHCC20372_3473|185299_188361|1021aa																				cg_20|CHCC14814_1886|6930_9671|914aa		cg_6|CHCC20327_2819|180579_183125|849aa	cg_14|CHCC20487_2787|15339_18401|1021aa		cg_19|CHCC14688_0840|63263_66325|1021aa			cg_14|CHCC14441_0001|27_2267|747aa	cg_48|CHCC14437_2371|9877_12939|1021aa	cg_4|CHCC20486_2697|26730_29792|1021aa	cg_6|CHCC5020_3853|524334_527396|1021aa				cg_4|CHCC16736_0506|147728_150790|1021aa
OG_4679	phage tail length tape-measure protein	blich9945A_0695|684481_688056|1192aa	cg_6|CHCC5021_2579|37712_41287|1192aa	cg_16|CHCC15332_3339|2534_7834|1767aa		cg_34|CHCC14527_0492|45523_50823|1767aa																				cg_28|CHCC20347_0561|2892_3716|275aa							cg_25|CHCC20327_4620|11420_14995|1192aa				cg_25|CHCC15091_3241|2995_6570|1192aa						cg_7|CHCC20339_3464|51047_56347|1767aa			cg_2|CHCC16736_3082|43732_49032|1767aa
OG_7039	Phage tail length tape-measure protein																																		cg_5|CHCC20442_4306|147375_150215|947aa		cg_4|CHCC15091_0946|128300_131554|1085aa
OG_10723	Phage tail length tape-measure protein											cg_19|CHCC5027_3557|53500_56076|859aa
OG_7471	phage tail or base plate protein
OG_4315	phage tail or base plate protein			cg_16|CHCC15332_3338|1712_2533|274aa cg_15|CHCC15332_0182|1541_2353|271aa	cg_38|CHCC15337_0451|29674_30486|271aa	cg_34|CHCC14527_0493|50824_51645|274aa	cg_25|CHCC19467_2727|18511_19323|271aa	cg_1|CHCC19468_3011|29731_30543|271aa				cg_23|CHCC5027_3312|20684_21526|281aa									cg_14|CHCC15381_1891|36352_37173|274aa	cg_11|CHCC20497_1390|485290_486111|274aa											cg_21|CHCC20327_0022|15493_16335|281aa	cg_9|CHCC20487_0845|15492_16334|281aa		cg_18|CHCC14688_1067|13628_14470|281aa	cg_14|CHCC15091_3432|9586_10428|281aa	cg_10|CHCC15292_0466|431406_432248|281aa					cg_7|CHCC20339_3463|50225_51046|274aa			cg_2|CHCC16736_3083|49033_49854|274aa
OG_5121	Phage terminase small subunit			cg_16|CHCC15332_3351|16119_16442|108aa		cg_34|CHCC14527_0480|36915_37238|108aa																																					cg_7|CHCC20339_3475|64633_64956|108aa			cg_2|CHCC16736_3070|35124_35447|108aa
OG_65	Phage terminase, large subunit	blich9945A_0682|676149_677855|569aa	cg_6|CHCC5021_2566|29380_31086|569aa	cg_17|CHCC15332_2227|11423_13132|570aa	cg_6|CHCC15337_3965|175606_177315|570aa	cg_43|CHCC14527_1070|11159_12868|570aa	cg_60|CHCC19467_2553|34790_36499|570aa	cg_14|CHCC19468_0678|304892_306601|570aa	cg_8|CHCC5022_4187|21947_23656|570aa	cg_25|CHCC4186_1839|15750_17459|570aa		cg_6|CHCC5027_1317|104103_104252|50aa cg_6|CHCC5027_1316|103785_104021|79aa	cg_3|CHCC20333_4779|110664_111278|205aa			cg_1|CHCC20491_4000|768780_770489|570aa	cg_34|CHCC15136_0493|15173_16882|570aa	cg_21|CHCC14817_1955|16597_18306|570aa	cg_1|CHCC12620_0940|16329_17657|443aa	blichBL09_1050|1034778_1036487|570aa	cg_14|CHCC15381_1852|11618_13327|570aa cg_18|CHCC15381_3068|108497_110206|570aa		cg_18|CHCC20488_1131|26456_28165|570aa	cg_7|CHCC14523_0620|16294_18003|570aa	cg_2|CHCC20492_1838|16201_17910|570aa	cg_7|CHCC20347_1519|20149_21858|570aa cg_4|CHCC20347_4534|14177_15886|570aa cg_40|CHCC20347_3272|2027_3733|569aa			cg_7|CHCC5019_2823|20204_21913|570aa	cg_15|CHCC5023_1515|21961_23670|570aa	cg_10|CHCC14814_3962|27043_28752|570aa		cg_24|CHCC20327_0139|14042_15751|570aa cg_2|CHCC20327_4593|1019982_1021691|570aa cg_25|CHCC20327_4607|3094_4800|569aa	cg_4|CHCC20487_3778|774721_776430|570aa	cg_13|CHCC20442_0848|16688_18397|570aa	cg_44|CHCC14688_1172|45266_46975|570aa	cg_6|CHCC15091_3481|13238_14947|570aa cg_25|CHCC15091_3254|13196_14902|569aa	cg_6|CHCC15292_1350|63066_64775|570aa	cg_17|CHCC14441_2443|5069_6778|570aa cg_26|CHCC14441_1442|5380_7089|570aa	cg_135|CHCC14437_0522|2115_3824|570aa cg_89|CHCC14437_2740|30267_31976|570aa	cg_9|CHCC20486_3401|7529_9238|570aa cg_16|CHCC20486_4441|7424_9133|570aa	cg_10|CHCC5020_0525|303522_305231|570aa cg_21|CHCC5020_0783|4927_6636|570aa	cg_6|CHCC20339_3058|225148_226857|570aa	cg_3|CHCC15315_3282|43799_45508|570aa	cg_1|CHCC15546_3929|326838_328547|570aa	cg_16|CHCC16736_0009|3770_5479|570aa cg_12|CHCC16736_4128|227755_229464|570aa	cg_31|CHCC14568_1650|2716_4425|570aa	cg_16|CHCC14559_1020|15062_16771|570aa cg_35|CHCC14559_4315|11282_12991|570aa	cg_69|CHCC14562_0806|2864_4573|570aa cg_7|CHCC14562_1785|97152_98861|570aa cg_13|CHCC14562_1353|3594_5303|570aa
OG_5744	Phage terminase, small subunit	blich9945A_0681|675662_676156|165aa	cg_6|CHCC5021_2565|28893_29387|165aa																							cg_40|CHCC20347_3273|3726_4220|165aa							cg_25|CHCC20327_4606|2607_3101|165aa				cg_25|CHCC15091_3255|14895_15389|165aa
OG_8726	Phage terminase, small subunit																																cg_6|CHCC20327_2802|169757_170290|178aa
OG_5092	Phage transcriptional regulator, Cro/CI family																cg_34|CHCC15136_0523|29614_29955|114aa	cg_21|CHCC14817_1925|3524_3865|114aa	cg_1|CHCC12620_0911|2875_3216|114aa	blichBL09_1021|1021705_1022046|114aa	cg_14|CHCC15381_1879|25722_26054|111aa		cg_18|CHCC20488_1153|40533_40874|114aa	cg_7|CHCC14523_0598|3585_3926|114aa	cg_2|CHCC20492_1814|3492_3833|114aa	cg_10|CHCC20347_2819|152892_153023|44aa				cg_15|CHCC5023_1544|36757_37098|114aa					cg_13|CHCC20442_0819|3617_3958|114aa
OG_4455	Phage-associated DNA primase (EC 2.7.7.-)												cg_21|CHCC20333_3461|20963_22096|378aa			cg_2|CHCC20491_1897|1060297_1061430|378aa					cg_49|CHCC15381_4140|74324_75457|378aa															cg_23|CHCC14688_3060|258770_259903|378aa	cg_1|CHCC15091_1817|316369_317463|365aa						cg_2|CHCC20339_0532|253162_254295|378aa	cg_4|CHCC15315_1824|210223_211356|378aa		cg_9|CHCC16736_4171|26941_28074|378aa		cg_29|CHCC14559_4560|27349_28482|378aa	cg_19|CHCC14562_2779|119190_120323|378aa
OG_8106	phage-associated protein																																				cg_16|CHCC15091_0509|159661_160410|250aa
OG_7516	Phage-associated recombinase																																		cg_5|CHCC20442_4335|167450_168268|273aa		cg_4|CHCC15091_0976|148754_149530|259aa
OG_4689	Phage-related protein												cg_5|CHCC20333_1034|780596_780793|66aa			cg_1|CHCC20491_3995|765369_765641|91aa													cg_25|CHCC5019_4209|26417_26689|91aa					cg_4|CHCC20487_3773|771310_771582|91aa			cg_6|CHCC15091_3486|18831_19103|91aa	cg_6|CHCC15292_1343|57021_57293|91aa cg_2|CHCC15292_4555|44584_44781|66aa						cg_3|CHCC15315_3275|37755_38027|91aa	cg_1|CHCC15546_3936|334319_334591|91aa	cg_12|CHCC16736_4121|221711_221983|91aa
OG_4363	Phage-related protein															cg_1|CHCC20491_3979|756591_756875|95aa										cg_36|CHCC20347_1467|76285_76839|185aa										cg_44|CHCC14688_1151|32233_32517|95aa							cg_6|CHCC20339_3041|213098_213382|95aa	cg_3|CHCC15315_3259|29110_29394|95aa	cg_1|CHCC15546_3951|342952_343236|95aa	cg_12|CHCC16736_4106|213066_213350|95aa			cg_50|CHCC14562_4663|1103_1387|95aa
OG_5948	Phage-related regulatory protein cII											cg_4|CHCC5027_4278|76223_77209|329aa
OG_5901	P-loop containing nucleoside triphosphate hydrolase								cg_37|CHCC5022_3910|46550_48244|565aa	cg_98|CHCC4186_2024|2076_3770|565aa						cg_7|CHCC20491_0570|46486_48180|565aa	cg_52|CHCC15136_3282|39251_40945|565aa	cg_7|CHCC14817_1566|67215_68909|565aa	cg_6|CHCC12620_0728|183520_185214|565aa	blichBL09_0230|232130_233824|565aa											cg_18|CHCC14814_4351|68910_70577|556aa
OG_4325	Portal protein, phage associated										cg_8|CHCC20372_3455|175483_176898|472aa																				cg_32|CHCC14814_2499|7188_8666|493aa			cg_14|CHCC20487_2804|26124_27539|472aa	cg_5|CHCC20442_4320|157500_158993|498aa	cg_19|CHCC14688_0824|52901_54376|492aa	cg_4|CHCC15091_0960|138669_140153|495aa		cg_4|CHCC14441_1362|515785_517263|493aa	cg_48|CHCC14437_2355|1371_2849|493aa	cg_4|CHCC20486_2712|36820_38298|493aa	cg_6|CHCC5020_3838|515828_517306|493aa				cg_4|CHCC16736_0488|138555_139970|472aa
OG_5026	PRD/PTS system IIA 2 domain protein	blich9945A_2944|2832828_2834729|634aa	cg_3|CHCC5021_0623|443510_445411|634aa	cg_21|CHCC15332_1777|24348_26249|634aa	cg_27|CHCC15337_2570|24244_26145|634aa	cg_15|CHCC14527_3572|20887_22788|634aa	cg_10|CHCC19467_2216|167630_169531|634aa	cg_14|CHCC19468_0903|509488_511389|634aa																		cg_13|CHCC20347_3701|171176_173077|634aa	cg_1|CHCC14820_3614|235537_237438|634aa	cg_18|CHCC20490_4228|84872_86773|634aa	cg_10|CHCC5019_3833|219346_221247|634aa	cg_4|CHCC5023_4324|219603_221504|634aa		cg_49|CHCC20375_2274|57326_59227|634aa
OG_9061	pre-toxin component
OG_6022	pre-toxin component															cg_11|CHCC20491_0087|93224_93925|234aa	cg_28|CHCC15136_2543|80699_81400|234aa	cg_4|CHCC14817_4051|14819_15520|234aa	cg_7|CHCC12620_4506|796705_797406|234aa	blichBL09_2386|2308756_2309457|234aa
OG_7431	pre-toxin component																																cg_5|CHCC20327_1511|758765_759427|221aa
OG_9435	Proline iminopeptidase (EC 3.4.11.5)												cg_11|CHCC20333_1462|177840_179159|440aa
OG_6929	Prolipoprotein diacylglyceryl transferase (EC2.4.99.-)																									cg_19|CHCC20347_0109|74667_75443|259aa									cg_20|CHCC20442_4634|209058_209834|259aa
OG_3186	Protein containing PTS-regulatory domain	blich9945A_0806|791115_791429|105aa	cg_6|CHCC5021_2691|144346_144660|105aa	cg_14|CHCC15332_0282|66304_66618|105aa	cg_1|CHCC15337_1085|66675_66989|105aa	cg_20|CHCC14527_2230|40948_41313|122aa	cg_15|CHCC19467_0262|43872_44186|105aa	cg_3|CHCC19468_4573|106119_106433|105aa	cg_11|CHCC5022_1923|56463_56777|105aa	cg_39|CHCC4186_3750|56463_56777|105aa	cg_13|CHCC20372_3006|100229_100543|105aa	cg_5|CHCC5027_3795|28067_28381|105aa	cg_2|CHCC20333_1235|110343_110708|122aa	cg_11|CHCC20331_0488|94111_94425|105aa	cg_3|CHCC20348_3119|76480_76794|105aa	cg_5|CHCC20491_4596|100930_101295|122aa	cg_23|CHCC15136_0423|99189_99503|105aa	cg_22|CHCC14817_3920|99189_99503|105aa	cg_3|CHCC12620_0227|141741_142055|105aa	blichBL09_0806|803045_803359|105aa	cg_25|CHCC15381_1514|104188_104553|122aa	cg_21|CHCC20497_4356|66279_66593|105aa	cg_8|CHCC20488_1253|102052_102366|105aa	cg_16|CHCC14523_4438|102544_102858|105aa	cg_6|CHCC20492_0321|102052_102366|105aa	cg_17|CHCC20347_0683|96326_96640|105aa	cg_6|CHCC14820_2774|93600_93914|105aa	cg_14|CHCC20490_3951|104184_104498|105aa	cg_1|CHCC5019_1476|104238_104552|105aa	cg_5|CHCC5023_0341|66281_66595|105aa		cg_4|CHCC20375_2539|34880_35191|104aa	cg_11|CHCC20327_3018|85572_85886|105aa	cg_6|CHCC20487_2636|187456_187821|122aa	cg_5|CHCC20442_4261|103136_103450|105aa	cg_25|CHCC14688_0585|73508_73822|105aa	cg_4|CHCC15091_0901|83632_83946|105aa	cg_4|CHCC15292_2311|73475_73789|105aa	cg_1|CHCC14441_3016|107775_108140|122aa	cg_32|CHCC14437_3346|44895_45260|122aa	cg_3|CHCC20486_3826|62229_62594|122aa	cg_17|CHCC5020_0117|107940_108305|122aa	cg_3|CHCC20339_1132|89466_89780|105aa	cg_26|CHCC15315_4494|95560_95874|105aa	cg_13|CHCC15546_3009|82366_82680|105aa	cg_6|CHCC16736_1119|103922_104287|122aa	cg_10|CHCC14568_0073|1279_1593|105aa	cg_25|CHCC14559_4415|81889_82203|105aa	cg_26|CHCC14562_2819|1279_1593|105aa
OG_7803	protein with VCBS repeat domains														cg_12|CHCC20348_1083|85211_87160|650aa											cg_2|CHCC20347_3310|26227_28176|650aa
OG_5028	PTS system, cellobiose-specific IIA component(EC 2.7.1.69)	blich9945A_2948|2836937_2837290|118aa	cg_3|CHCC5021_0619|440949_441302|118aa	cg_21|CHCC15332_1773|21787_22140|118aa	cg_27|CHCC15337_2566|21683_22036|118aa	cg_15|CHCC14527_3576|24996_25349|118aa	cg_10|CHCC19467_2212|165069_165422|118aa	cg_14|CHCC19468_0899|506927_507280|118aa																		cg_13|CHCC20347_3697|168615_168968|118aa	cg_1|CHCC14820_3610|232982_233335|118aa	cg_18|CHCC20490_4224|82317_82670|118aa	cg_10|CHCC5019_3837|223449_223802|118aa	cg_4|CHCC5023_4328|223706_224059|118aa		cg_49|CHCC20375_2277|61915_62268|118aa
OG_5278	PTS system, cellobiose-specific IIB component(EC 2.7.1.69)	blich9945A_2950|2838583_2838897|105aa	cg_3|CHCC5021_0617|439342_439656|105aa	cg_21|CHCC15332_1771|20180_20494|105aa	cg_27|CHCC15337_2564|20076_20390|105aa	cg_15|CHCC14527_3578|26642_26956|105aa	cg_10|CHCC19467_2210|163462_163776|105aa	cg_14|CHCC19468_0897|505320_505634|105aa																								cg_49|CHCC20375_2279|63554_63868|105aa
OG_9340	Radical SAM superfamily enzyme
OG_5657	RecD-like DNA helicase	blich9945A_4499|4324576_4327278|901aa	cg_12|CHCC5021_3480|462818_465520|901aa	cg_33|CHCC15332_1624|517581_520283|901aa	cg_3|CHCC15337_4309|58451_61153|901aa	cg_48|CHCC14527_0748|90662_93364|901aa	cg_24|CHCC19467_0747|113437_116139|901aa	cg_7|CHCC19468_2389|517775_520477|901aa								cg_1|CHCC20491_3269|58403_61105|901aa															cg_1|CHCC14814_4454|28220_30922|901aa
OG_4470	RecD-like DNA helicase												cg_21|CHCC20333_3486|38132_39286|385aa			cg_2|CHCC20491_1873|1042725_1043879|385aa					cg_49|CHCC15381_4116|58670_59824|385aa														cg_27|CHCC20442_1382|24833_26023|397aa	cg_29|CHCC14688_2454|6523_7539|339aa							cg_2|CHCC20339_0555|268217_269233|339aa	cg_4|CHCC15315_1851|224265_225419|385aa		cg_9|CHCC16736_4193|42226_43242|339aa		cg_29|CHCC14559_4540|12044_13198|385aa	cg_19|CHCC14562_2757|103885_105039|385aa
OG_7557	RecD-like DNA helicase YrrC																																				cg_1|CHCC15091_1759|272831_273964|378aa
OG_7556	RecD-like DNA helicase YrrC																																				cg_1|CHCC15091_1757|270540_271610|357aa
OG_6479	Recombinational DNA repair protein RecT (prophage associated)																																										cg_15|CHCC20339_0675|7875_8741|289aa
OG_7136	Regulator of chromosome condensation, BNR repeat protein																																		cg_22|CHCC20442_1696|80651_82258|536aa
OG_10132	replication protein																																		cg_21|CHCC20442_2286|298_1011|238aa
OG_5309	replication-associated protein																					cg_24|CHCC20497_2038|27127_28023|299aa	cg_7|CHCC20488_2517|507735_508538|268aa	cg_2|CHCC14523_2621|509701_510504|268aa	cg_4|CHCC20492_1534|509713_510516|268aa								cg_2|CHCC20327_4340|800888_801691|268aa	cg_1|CHCC20487_0258|37800_38603|268aa
OG_7310	Replicative DNA helicase (DnaB) (EC 3.6.4.12)																																cg_8|CHCC20327_2495|522744_524084|447aa
OG_10712	Replicative DNA helicase (EC 3.6.1.-)											cg_19|CHCC5027_3547|42281_43540|420aa
OG_5410	Replicative superfamily II helicase																																						cg_17|CHCC14441_2656|193736_196045|770aa	cg_86|CHCC14437_1043|8254_10563|770aa	cg_9|CHCC20486_3612|196196_198505|770aa	cg_10|CHCC5020_0316|114255_116564|770aa	cg_19|CHCC20339_2096|237670_240180|837aa	cg_12|CHCC15315_0192|169750_172260|837aa	cg_9|CHCC15546_2674|163764_166274|837aa	cg_8|CHCC16736_1410|170055_172565|837aa	cg_2|CHCC14568_3817|61054_63564|837aa	cg_5|CHCC14559_1232|166189_168699|837aa	cg_30|CHCC14562_4044|159515_162025|837aa
OG_11317	Restriction endonuclease
OG_8018	restriction endonuclease
OG_9535	restriction endonuclease														cg_26|CHCC20348_4406|48233_51646|1138aa
OG_9344	Restriction endonuclease, type II, NgoFVII
OG_6997	Restriction enzyme, alpha subunit (EC3.1.21.-)																																		cg_5|CHCC20442_4296|136824_138899|692aa		cg_4|CHCC15091_0936|117288_119189|634aa
OG_7492	restriction enzyme, beta subunit																																		cg_5|CHCC20442_4295|135739_136821|361aa		cg_4|CHCC15091_0935|116234_117286|351aa
OG_5865	Reverse transcriptase																				cg_2|CHCC15381_4595|6454_7842|463aa	cg_14|CHCC20497_0800|722339_723727|463aa	cg_2|CHCC20488_3322|58633_60021|463aa	cg_1|CHCC14523_1456|58633_60021|463aa	cg_9|CHCC20492_3562|722334_723722|463aa			cg_17|CHCC20490_1083|58632_60020|463aa	cg_2|CHCC5019_2318|723496_724884|463aa	cg_16|CHCC5023_0265|201775_203163|463aa
OG_1580	rhamnogalacturonan acetylesterase	blich9945A_1525|1482144_1483775|544aa	cg_26|CHCC5021_0013|17072_18703|544aa	cg_22|CHCC15332_3250|17072_18703|544aa	cg_54|CHCC15337_4128|6457_8088|544aa	cg_62|CHCC14527_2731|76658_78289|544aa	cg_18|CHCC19467_1135|6511_8142|544aa	cg_11|CHCC19468_0348|223120_224751|544aa	cg_14|CHCC5022_1555|34553_36184|544aa	cg_19|CHCC4186_2170|82458_84089|544aa	cg_10|CHCC20372_0418|339744_341375|544aa	cg_7|CHCC5027_2791|94901_96532|544aa	cg_23|CHCC20333_2261|81497_83128|544aa	cg_3|CHCC20331_2778|467191_468822|544aa	cg_15|CHCC20348_0640|341762_343393|544aa	cg_6|CHCC20491_2706|463114_464688|525aa	cg_16|CHCC15136_1827|20422_21996|525aa	cg_6|CHCC14817_2750|65770_67344|525aa	cg_1|CHCC12620_1466|494427_496001|525aa	blichBL09_1575|1513339_1514913|525aa	cg_36|CHCC15381_2526|250360_251934|525aa	cg_11|CHCC20497_0878|14687_16318|544aa	cg_3|CHCC20488_1948|449188_450819|544aa	cg_11|CHCC14523_4279|267045_268676|544aa	cg_10|CHCC20492_3905|14686_16317|544aa	cg_9|CHCC20347_2164|152053_153684|544aa	cg_8|CHCC14820_4094|67219_68850|544aa	cg_1|CHCC20490_2223|78026_79657|544aa	cg_3|CHCC5019_0662|168460_170091|544aa	cg_10|CHCC5023_2805|259374_261005|544aa	cg_5|CHCC14814_3459|59384_61015|544aa	cg_118|CHCC20375_1705|9940_11571|544aa	cg_8|CHCC20327_2024|93611_94729|373aa	cg_8|CHCC20487_4118|93395_94972|526aa	cg_10|CHCC20442_2344|51295_52413|373aa	cg_21|CHCC14688_3663|73222_74340|373aa	cg_2|CHCC15091_1375|157374_158492|373aa	cg_10|CHCC15292_0333|308265_309383|373aa	cg_4|CHCC14441_1271|444177_445295|373aa	cg_148|CHCC14437_1819|7697_8815|373aa	cg_4|CHCC20486_2802|108788_109906|373aa	cg_6|CHCC5020_3748|444220_445338|373aa	cg_1|CHCC20339_1351|96020_97138|373aa	cg_5|CHCC15315_2523|64415_65533|373aa	cg_3|CHCC15546_0419|177388_178506|373aa	cg_4|CHCC16736_0389|64555_65673|373aa	cg_27|CHCC14568_3638|177618_178736|373aa	cg_19|CHCC14559_3588|177618_178736|373aa	cg_43|CHCC14562_3812|45859_46977|373aa
OG_7597	Ribonuclease HI (EC 3.1.26.4)																																				cg_1|CHCC15091_1823|321913_322284|124aa
OG_7635	RNA ligase, phage-associated																																				cg_1|CHCC15091_1869|352746_353900|385aa
OG_7312	RNA polymerase sigma-70 factor, sigma-B/F/G subfamily																																cg_8|CHCC20327_2493|521490_522182|231aa
OG_4219	S-adenosylmethionine-dependent methyltransferase	blich9945A_2185|2091233_2092123|297aa	cg_8|CHCC5021_1633|69335_70225|297aa	cg_20|CHCC15332_3900|16155_17045|297aa	cg_9|CHCC15337_0299|68868_69758|297aa	cg_16|CHCC14527_0863|37123_38013|297aa	cg_8|CHCC19467_3863|75408_76298|297aa	cg_4|CHCC19468_1801|587359_588249|297aa													cg_23|CHCC15381_4841|113331_113942|204aa	cg_8|CHCC20497_2488|34321_35211|297aa	cg_11|CHCC20488_0049|34320_35210|297aa	cg_18|CHCC14523_2941|90072_90962|297aa	cg_15|CHCC20492_4592|90072_90962|297aa			cg_6|CHCC20490_1636|67508_68398|297aa	cg_11|CHCC5019_2454|61850_62740|297aa	cg_45|CHCC5023_1432|61850_62740|297aa	cg_27|CHCC14814_1816|5626_6516|297aa		cg_2|CHCC20327_3512|85889_86779|297aa	cg_3|CHCC20487_1605|629230_630120|297aa	cg_20|CHCC20442_4630|203572_204462|297aa	cg_23|CHCC14688_2792|18040_18930|297aa	cg_1|CHCC15091_2171|629257_630147|297aa	cg_3|CHCC15292_2798|146036_146926|297aa	cg_2|CHCC14441_1889|248923_249813|297aa	cg_123|CHCC14437_4063|4296_5186|297aa	cg_5|CHCC20486_0904|513874_514764|297aa	cg_2|CHCC5020_2284|248924_249814|297aa	cg_2|CHCC20339_0377|132113_133003|297aa
OG_9339	SAM-dependent methyltransferase
OG_6128	SEFIR domain protein
OG_9486	short-chain dehydrogenase																									cg_17|CHCC20347_0720|129850_130668|273aa
OG_4862	Site-specific recombinase												cg_21|CHCC20333_3576|127447_129015|523aa cg_8|CHCC20333_3244|176456_177316|287aa			cg_2|CHCC20491_1773|947405_948973|523aa					cg_26|CHCC15381_1585|2617_4185|523aa		cg_7|CHCC20488_2482|471342_472964|541aa	cg_2|CHCC14523_2586|473308_474930|541aa	cg_4|CHCC20492_1499|473320_474942|541aa								cg_2|CHCC20327_4376|833864_835495|544aa	cg_1|CHCC20487_0289|70786_72417|544aa		cg_37|CHCC14688_3192|101776_103344|523aa								cg_4|CHCC15315_1944|318978_320546|523aa				cg_7|CHCC14559_2378|27383_28951|523aa	cg_19|CHCC14562_2659|10434_12002|523aa
OG_8009	Site-specific recombinase XerD
OG_4290	site-specific recombinase, phage integrase family								cg_5|CHCC5022_1193|128663_128821|53aa	cg_5|CHCC4186_2421|136267_136425|53aa	cg_1|CHCC20372_0902|61884_62078|65aa	cg_8|CHCC5027_2593|528500_528658|53aa	cg_21|CHCC20333_3547|90994_91995|334aa cg_16|CHCC20333_4604|265242_265493|84aa	cg_10|CHCC20331_0353|130059_130310|84aa	cg_34|CHCC20348_0776|62029_62187|53aa	cg_2|CHCC20491_1805|984919_985920|334aa cg_12|CHCC20491_0481|149115_149273|53aa	cg_47|CHCC15136_3305|20642_20800|53aa	cg_9|CHCC14817_3178|61787_61945|53aa	cg_1|CHCC12620_2146|1117861_1118019|53aa	blichBL09_2252|2136762_2136920|53aa	cg_49|CHCC15381_4049|2387_3388|334aa					cg_19|CHCC20347_0087|50410_50604|65aa										cg_37|CHCC14688_3220|139688_140689|334aa	cg_1|CHCC15091_1734|245613_246611|333aa						cg_2|CHCC20339_0614|318662_319729|356aa	cg_4|CHCC15315_1914|278851_279852|334aa		cg_9|CHCC16736_4258|94774_95841|356aa		cg_7|CHCC14559_2404|62501_63568|356aa	cg_19|CHCC14562_2687|45552_46553|334aa
OG_6949	S-layer homology domain protein																									cg_19|CHCC20347_0133|105471_106115|215aa									cg_9|CHCC20442_3345|7964_8608|215aa
OG_4352	SOS-response repressor and protease LexA (EC3.4.21.88)															cg_1|CHCC20491_3976|753907_754545|213aa										cg_36|CHCC20347_1465|73721_74416|232aa								cg_4|CHCC20487_3756|760770_761408|213aa		cg_44|CHCC14688_1148|28935_29585|217aa							cg_6|CHCC20339_3038|210412_211050|213aa	cg_3|CHCC15315_3256|26430_27068|213aa	cg_1|CHCC15546_3954|345740_345916|59aa	cg_12|CHCC16736_4103|210386_211024|213aa			cg_50|CHCC14562_4667|4036_4686|217aa
OG_10120	SOS-response repressor and protease LexA (EC3.4.21.88)																																		cg_5|CHCC20442_4340|170022_170498|159aa
OG_10350	SOS-response repressor and protease LexA (EC3.4.21.88)
OG_5510	Superfamily I DNA or RNA helicase	blich9945A_2432|2362514_2363890|459aa	cg_31|CHCC5021_3752|122718_124094|459aa	cg_42|CHCC15332_3033|3100_4476|459aa	cg_33|CHCC15337_0553|5765_7141|459aa	cg_93|CHCC14527_2751|5765_7141|459aa	cg_23|CHCC19467_1570|5765_7141|459aa	cg_16|CHCC19468_3735|122799_124175|459aa	cg_62|CHCC5022_1038|421_1797|459aa	cg_32|CHCC4186_3946|49844_51220|459aa																	cg_6|CHCC14820_2801|121293_122411|373aa								cg_4|CHCC20442_0258|230045_231136|364aa
OG_5032	Superfamily II DNA and RNA helicase	blich9945A_0832|818675_822034|1120aa	cg_6|CHCC5021_2716|171906_175265|1120aa	cg_14|CHCC15332_0308|93864_97223|1120aa	cg_1|CHCC15337_1111|94235_97594|1120aa	cg_20|CHCC14527_2204|10343_13702|1120aa	cg_15|CHCC19467_0288|71432_74791|1120aa	cg_3|CHCC19468_4547|75514_78873|1120aa													cg_25|CHCC15381_1488|73583_76942|1120aa	cg_21|CHCC20497_4381|93839_97198|1120aa	cg_8|CHCC20488_1228|71447_74806|1120aa	cg_16|CHCC14523_4413|71939_75298|1120aa	cg_6|CHCC20492_0296|71447_74806|1120aa	cg_17|CHCC20347_0657|65723_69082|1120aa		cg_14|CHCC20490_3925|73579_76938|1120aa	cg_1|CHCC5019_1448|73580_76939|1120aa	cg_5|CHCC5023_0369|93894_97253|1120aa	cg_7|CHCC14814_3865|49760_53119|1120aa
OG_7185	Superfamily II DNA/RNA helicase, SNF2 family																																		cg_27|CHCC20442_1405|36745_38607|621aa
OG_7249	Superfamily II DNA/RNA helicases, SNF2 family																																		cg_40|CHCC20442_1487|607_4026|1140aa
OG_7766	thiazole/oxazole-forming peptide maturase, SagD family												cg_11|CHCC20333_1395|117035_118396|454aa		cg_19|CHCC20348_2747|272927_274288|454aa
OG_8146	Thymidine kinase (EC 2.7.1.21)
OG_4773	Thymidylate synthase (EC 2.1.1.45)															cg_11|CHCC20491_0187|170451_171290|280aa					cg_20|CHCC15381_3861|2413_3264|284aa															cg_23|CHCC14688_3033|238332_239183|284aa							cg_2|CHCC20339_0502|230076_230927|284aa	cg_4|CHCC15315_1797|188937_189788|284aa		cg_9|CHCC16736_4141|2622_3473|284aa		cg_29|CHCC14559_4590|49524_50375|284aa	cg_45|CHCC14562_2285|2820_3671|284aa
OG_7226	Thymidylate synthase thyX (EC 2.1.1.-)																																		cg_27|CHCC20442_1352|2724_4421|566aa
OG_5	toxin component near putative ESAT-related proteins	blich9945A_1021|1019739_1021328|530aa	cg_17|CHCC5021_4539|236213_237802|530aa	cg_17|CHCC15332_2252|32854_34470|539aa cg_5|CHCC15332_3230|46143_47732|530aa	cg_5|CHCC15337_0741|4957_6546|530aa cg_6|CHCC15337_3940|154268_155884|539aa	cg_28|CHCC14527_0767|17412_19001|530aa cg_43|CHCC14527_1095|32590_34206|539aa	cg_60|CHCC19467_2528|13452_15068|539aa cg_17|CHCC19467_2975|103625_105214|530aa	cg_14|CHCC19468_0703|326323_327939|539aa cg_2|CHCC19468_4215|236212_237801|530aa	cg_18|CHCC5022_2244|4958_6547|530aa cg_9|CHCC5022_3416|74884_76548|555aa	cg_49|CHCC4186_1490|4603_6192|530aa cg_11|CHCC4186_1231|36890_38554|555aa	cg_14|CHCC20372_3152|19901_21490|530aa cg_14|CHCC20372_3249|113317_114873|519aa	cg_6|CHCC5027_1314|101042_102532|497aa cg_8|CHCC5027_2389|353228_354826|533aa cg_16|CHCC5027_0973|81798_83462|555aa	cg_13|CHCC20333_0089|93223_94887|555aa cg_3|CHCC20333_4764|99316_100989|558aa cg_16|CHCC20333_4382|84307_86106|600aa cg_3|CHCC20333_4671|11045_12574|510aa cg_3|CHCC20333_4777|108525_110114|530aa	cg_3|CHCC20331_2275|5001_6590|530aa cg_3|CHCC20331_3252|919599_921197|533aa	cg_4|CHCC20348_4440|10303_11832|510aa	cg_6|CHCC20491_2208|4210_5799|530aa cg_6|CHCC20491_2309|96672_98261|530aa cg_1|CHCC20491_4023|790147_791676|510aa cg_11|CHCC20491_0088|93927_94889|321aa	cg_31|CHCC15136_2166|72202_73701|500aa cg_18|CHCC15136_3860|16267_17856|530aa cg_28|CHCC15136_2542|79735_80697|321aa	cg_11|CHCC14817_0014|11462_13051|530aa cg_11|CHCC14817_0117|101499_102998|500aa cg_4|CHCC14817_4052|15522_16484|321aa	cg_1|CHCC12620_0964|38623_40122|500aa cg_1|CHCC12620_1066|128570_130159|530aa cg_7|CHCC12620_4505|795741_796703|321aa	blichBL09_1074|1057453_1058952|500aa blichBL09_1176|1147391_1148980|530aa blichBL09_2387|2309459_2310421|321aa	cg_24|CHCC15381_0626|87295_88893|533aa cg_16|CHCC15381_1950|8141_9640|500aa cg_31|CHCC15381_3120|3384_4997|538aa cg_20|CHCC15381_3959|78585_80249|555aa	cg_11|CHCC20497_1377|471587_473176|530aa cg_8|CHCC20497_2695|202920_204518|533aa cg_6|CHCC20497_1593|93629_95293|555aa	cg_27|CHCC20488_0165|979_2568|530aa cg_18|CHCC20488_1108|4656_6179|508aa cg_1|CHCC20488_4172|77694_79292|533aa cg_13|CHCC20488_0754|315634_317298|555aa	cg_7|CHCC14523_0642|38280_39803|508aa cg_7|CHCC14523_0654|45355_46944|530aa cg_3|CHCC14523_0863|77694_79292|533aa cg_27|CHCC14523_0357|36541_38205|555aa	cg_7|CHCC20492_0899|429491_431089|533aa cg_2|CHCC20492_1859|38187_39710|508aa cg_2|CHCC20492_1871|45262_46851|530aa cg_5|CHCC20492_2092|93629_95293|555aa		cg_46|CHCC14820_1058|11793_13142|450aa cg_14|CHCC14820_1598|54282_55871|530aa cg_21|CHCC14820_3990|155949_157547|533aa cg_13|CHCC14820_2511|86649_88313|555aa	cg_16|CHCC20490_0032|16980_18779|600aa cg_39|CHCC20490_3843|3548_5221|558aa cg_20|CHCC20490_2808|93276_94940|555aa cg_1|CHCC20490_2630|450097_451446|450aa	cg_28|CHCC5019_1035|4705_6378|558aa cg_6|CHCC5019_1126|93288_94952|555aa cg_24|CHCC5019_2790|274200_275999|600aa	cg_28|CHCC5023_0869|81907_83571|555aa cg_27|CHCC5023_4537|49399_51072|558aa cg_43|CHCC5023_2198|34132_35721|530aa	cg_25|CHCC14814_3048|3020_4579|520aa		cg_21|CHCC20327_0050|39301_40824|508aa cg_5|CHCC20327_1518|761964_762932|323aa cg_18|CHCC20327_3315|1282_2796|505aa cg_8|CHCC20327_2551|572803_574467|555aa cg_2|CHCC20327_3688|257630_259249|540aa cg_8|CHCC20327_2598|615567_617051|495aa cg_2|CHCC20327_4571|997873_999594|574aa	cg_9|CHCC20487_0873|39301_40824|508aa cg_14|CHCC20487_2779|7233_8747|505aa cg_13|CHCC20487_4617|7024_8553|510aa cg_8|CHCC20487_4601|537460_538944|495aa	cg_25|CHCC20442_0816|61_1062|334aa cg_13|CHCC20442_0871|38648_40171|508aa cg_13|CHCC20442_0884|49103_50281|393aa cg_20|CHCC20442_4487|53513_55177|555aa	cg_20|CHCC14688_0314|6849_8483|545aa cg_19|CHCC14688_0848|72917_74431|505aa cg_18|CHCC14688_1094|37256_38779|508aa	cg_4|CHCC15091_1049|217529_219046|506aa cg_14|CHCC15091_3458|33214_34737|508aa cg_32|CHCC15091_1114|1248_2249|334aa cg_28|CHCC15091_3821|49_1227|393aa cg_16|CHCC15091_0468|125269_126888|540aa	cg_10|CHCC15292_0440|407096_408619|508aa cg_6|CHCC15292_1372|85174_86697|508aa cg_3|CHCC15292_2688|56073_57689|539aa cg_42|CHCC15292_3190|1248_2249|334aa cg_34|CHCC15292_2609|49_1227|393aa	cg_14|CHCC14441_0012|9398_10912|505aa cg_17|CHCC14441_2469|30324_31841|506aa cg_40|CHCC14441_2834|43_1044|334aa cg_22|CHCC14441_0112|6759_7937|393aa	cg_48|CHCC14437_2382|20070_21584|505aa cg_53|CHCC14437_3168|20023_21540|506aa cg_229|CHCC14437_3712|61_1062|334aa cg_63|CHCC14437_3772|49_1227|393aa	cg_4|CHCC20486_3279|554129_555688|520aa cg_9|CHCC20486_3427|32784_34301|506aa	cg_10|CHCC5020_0499|278459_279976|506aa cg_6|CHCC5020_3864|534527_536041|505aa cg_29|CHCC5020_0183|1248_2249|334aa cg_25|CHCC5020_1916|49_1227|393aa	cg_7|CHCC20339_3441|32447_34171|575aa			cg_8|CHCC16736_1226|6762_8483|574aa
OG_7283	transcription factor, RsfA family																																cg_8|CHCC20327_2528|558239_558883|215aa
OG_7508	Transcriptional regulator																																		cg_5|CHCC20442_4324|161185_161607|141aa		cg_4|CHCC15091_0963|142345_142767|141aa
OG_7806	Transcriptional regulator, AraC family														cg_12|CHCC20348_1080|77379_78086|236aa											cg_2|CHCC20347_3313|35301_36008|236aa
OG_6058	transcriptional regulator, Cro/CI family																				cg_17|CHCC15381_2169|175108_175494|129aa									cg_6|CHCC5023_1470|858_1244|129aa																			cg_2|CHCC14562_0780|66541_66915|125aa
OG_10082	transcriptional regulator, NAD(P)-binding domain																															cg_9|CHCC20375_1645|2229_2624|132aa
OG_5401	transcriptional regulator, TetR family	blich9945A_2971|2859047_2859241|65aa	cg_3|CHCC5021_0596|418998_419192|65aa	cg_52|CHCC15332_2212|2789_2983|65aa	cg_46|CHCC15337_0378|94_288|65aa	cg_15|CHCC14527_3599|47104_47298|65aa	cg_10|CHCC19467_2189|143119_143313|65aa	cg_14|CHCC19468_0876|484977_485171|65aa								cg_2|CHCC20491_1215|444324_444518|65aa	cg_24|CHCC15136_2990|66541_66735|65aa	cg_10|CHCC14817_2203|194862_195056|65aa	cg_7|CHCC12620_3867|222785_222979|65aa	blichBL09_3024|2883171_2883365|65aa	cg_66|CHCC15381_1912|4592_4786|65aa
OG_10678	Transcriptional regulator, TetR family											cg_10|CHCC5027_3357|28081_28350|90aa
OG_6670	Transcriptional regulator, TetR family								cg_13|CHCC5022_0078|79853_80506|218aa	cg_24|CHCC4186_4323|17364_18017|218aa		cg_9|CHCC5027_0852|76344_76997|218aa																				cg_1|CHCC20375_4137|17365_18012|216aa
OG_5708	transcriptional regulator, Xre family																																											cg_25|CHCC15315_0549|95097_95363|89aa	cg_2|CHCC15546_0892|376878_377144|89aa	cg_2|CHCC16736_3111|74402_74668|89aa	cg_11|CHCC14568_0264|29250_29516|89aa	cg_38|CHCC14559_3371|29250_29516|89aa	cg_10|CHCC14562_3456|29250_29516|89aa
OG_6608	Transcriptional regulator, XRE family																																		cg_5|CHCC20442_4228|71350_71724|125aa
OG_9346	Transcriptional regulator, XRE family
OG_5429	Transcriptional regulator, XRE family																																										cg_15|CHCC20339_0685|14988_16148|387aa						cg_6|CHCC14562_1657|19464_20624|387aa
OG_6250	transcriptional regulator, XRE-family																																		cg_5|CHCC20442_4227|70685_71350|222aa
OG_7808	transporter, MFS family														cg_12|CHCC20348_1078|74020_75249|410aa											cg_2|CHCC20347_3315|38138_39367|410aa
OG_4389	transporter, MFS family	blich9945A_3015|2900240_2901613|458aa	cg_3|CHCC5021_0550|376626_377999|458aa	cg_17|CHCC15332_2380|149136_150509|458aa	cg_6|CHCC15337_3811|38230_39603|458aa	cg_15|CHCC14527_3644|88297_89670|458aa	cg_10|CHCC19467_2144|100747_102120|458aa	cg_14|CHCC19468_0830|442605_443978|458aa	cg_30|CHCC5022_4024|71035_72408|458aa	cg_119|CHCC4186_2206|19668_21041|458aa	cg_8|CHCC20372_3743|447385_448758|458aa	cg_4|CHCC5027_4219|22574_23947|458aa	cg_11|CHCC20333_1358|80767_82140|458aa	cg_4|CHCC20331_0952|302911_304284|458aa	cg_19|CHCC20348_2782|308194_309567|458aa	cg_2|CHCC20491_1169|401483_402856|458aa	cg_24|CHCC15136_3036|108204_109577|458aa	cg_10|CHCC14817_2250|236525_237898|458aa	cg_7|CHCC12620_3821|179943_181316|458aa	blichBL09_3070|2924834_2926207|458aa	cg_7|CHCC15381_0124|38083_39456|458aa	cg_13|CHCC20497_3612|400319_401692|458aa	cg_7|CHCC20488_2402|398348_399721|458aa	cg_2|CHCC14523_2506|400314_401687|458aa	cg_4|CHCC20492_1419|400326_401699|458aa	cg_13|CHCC20347_3643|116350_117723|458aa	cg_1|CHCC14820_3552|179819_181192|458aa	cg_18|CHCC20490_4164|28707_30080|458aa	cg_10|CHCC5019_3896|276039_277412|458aa	cg_4|CHCC5023_4388|276296_277669|458aa	cg_13|CHCC14814_4419|44057_45430|458aa	cg_49|CHCC20375_2332|108652_109212|187aa cg_52|CHCC20375_2485|30507_31793|429aa							cg_1|CHCC14441_3052|143331_144695|455aa	cg_54|CHCC14437_1951|31620_32984|455aa	cg_3|CHCC20486_3790|25665_27029|455aa	cg_17|CHCC5020_0153|143505_144869|455aa
OG_7581	tRNAHis-5'-guanylyltransferase																																				cg_1|CHCC15091_1797|301726_302379|218aa
OG_5236	Two-component system, response regulator												cg_11|CHCC20333_1463|179409_180083|225aa																						cg_4|CHCC20442_0270|243836_244510|225aa				cg_17|CHCC14441_2650|187263_187937|225aa	cg_86|CHCC14437_1049|16362_17036|225aa	cg_9|CHCC20486_3606|189723_190397|225aa	cg_10|CHCC5020_0322|122363_123037|225aa	cg_19|CHCC20339_2090|231399_232073|225aa	cg_12|CHCC15315_0185|163479_164153|225aa	cg_9|CHCC15546_2681|171871_172545|225aa	cg_8|CHCC16736_1403|163784_164458|225aa	cg_2|CHCC14568_3823|69161_69835|225aa	cg_5|CHCC14559_1226|159918_160592|225aa	cg_30|CHCC14562_4039|153244_153918|225aa
OG_4804	Two-component system, sensor histidine kinase	blich9945A_0171|172652_173941|430aa	cg_4|CHCC5021_2996|73096_74385|430aa	cg_13|CHCC15332_0957|73164_74453|430aa	cg_48|CHCC15337_1382|73064_74353|430aa	cg_22|CHCC14527_2876|6824_8113|430aa	cg_44|CHCC19467_3177|73027_74316|430aa	cg_6|CHCC19468_0091|73064_74353|430aa	cg_40|CHCC5022_2396|6531_7820|430aa	cg_64|CHCC4186_0928|6542_7831|430aa			cg_1|CHCC20333_4197|73029_74318|430aa			cg_13|CHCC20491_4487|73064_74353|430aa	cg_46|CHCC15136_2195|8966_10255|430aa	cg_16|CHCC14817_0173|8966_10255|430aa	cg_14|CHCC12620_3618|73064_74353|430aa	blichBL09_0174|172802_174091|430aa	cg_58|CHCC15381_1272|6531_7820|430aa	cg_27|CHCC20497_3945|6531_7820|430aa	cg_10|CHCC20488_3047|73065_74354|430aa	cg_34|CHCC14523_0585|73028_74317|430aa	cg_23|CHCC20492_3717|73065_74354|430aa	cg_12|CHCC20347_3390|6563_7852|430aa	cg_55|CHCC14820_1435|6531_7820|430aa	cg_29|CHCC20490_1008|73066_74355|430aa	cg_27|CHCC5019_3148|6531_7820|430aa	cg_58|CHCC5023_4480|6531_7820|430aa
OG_5235	Two-component system, sensor histidine kinase												cg_11|CHCC20333_1464|180080_181138|353aa																						cg_4|CHCC20442_0271|244507_245886|460aa				cg_17|CHCC14441_2651|187934_189313|460aa	cg_86|CHCC14437_1048|14986_16365|460aa	cg_9|CHCC20486_3607|190394_191773|460aa	cg_10|CHCC5020_0321|120987_122366|460aa	cg_19|CHCC20339_2091|232070_233449|460aa	cg_12|CHCC15315_0186|164150_165529|460aa	cg_9|CHCC15546_2680|170495_171874|460aa	cg_8|CHCC16736_1404|164455_165834|460aa	cg_2|CHCC14568_3822|67785_69119|445aa	cg_5|CHCC14559_1227|160589_161968|460aa	cg_30|CHCC14562_4040|153915_155294|460aa
OG_5171	Type I restriction-modification system, DNA-methyltransferase subunit M (EC 2.1.1.72)	blich9945A_1023|1024407_1025876|490aa	cg_17|CHCC5021_4537|231665_233134|490aa	cg_5|CHCC15332_3228|41595_43064|490aa	cg_5|CHCC15337_0743|9625_11094|490aa	cg_28|CHCC14527_0765|12864_14333|490aa	cg_17|CHCC19467_2973|99077_100546|490aa	cg_2|CHCC19468_4213|231664_233133|490aa	cg_18|CHCC5022_2246|9528_10997|490aa	cg_49|CHCC4186_1492|9173_10642|490aa	cg_14|CHCC20372_3247|108867_110336|490aa			cg_3|CHCC20331_2277|9571_11040|490aa		cg_6|CHCC20491_2210|8780_10249|490aa						cg_11|CHCC20497_1375|467137_468606|490aa	cg_27|CHCC20488_0167|5549_7018|490aa	cg_7|CHCC14523_0656|49925_51394|490aa	cg_2|CHCC20492_1873|49832_51301|490aa		cg_14|CHCC14820_1596|49832_51301|490aa
OG_5853	Type I restriction-modification system,specificity subunit S (EC 3.1.21.3)														cg_3|CHCC20348_3090|48744_49952|403aa																					cg_25|CHCC14688_0613|100411_101604|398aa							cg_3|CHCC20339_1103|61684_62877|398aa
OG_5172	Type I restriction-modification system,specificity subunit S (EC 3.1.21.3)																																cg_5|CHCC20327_0801|64417_65589|391aa	cg_4|CHCC20487_3041|64561_65724|388aa				cg_28|CHCC15292_1207|10357_11529|391aa
OG_5186	Type I restriction-modification system,specificity subunit S (EC 3.1.21.3)	blich9945A_1024|1025878_1027338|487aa	cg_17|CHCC5021_4536|230203_231663|487aa	cg_5|CHCC15332_3227|40133_41593|487aa	cg_5|CHCC15337_0744|11096_12556|487aa	cg_28|CHCC14527_0764|11402_12862|487aa	cg_17|CHCC19467_2972|97615_99075|487aa	cg_2|CHCC19468_4212|230202_231662|487aa	cg_18|CHCC5022_2247|10999_12435|479aa	cg_49|CHCC4186_1493|10644_12080|479aa	cg_14|CHCC20372_3246|107394_108866|491aa			cg_3|CHCC20331_2278|11041_12513|491aa		cg_6|CHCC20491_2211|10251_11687|479aa						cg_11|CHCC20497_1374|465699_467135|479aa	cg_27|CHCC20488_0168|7020_8456|479aa	cg_7|CHCC14523_0657|51396_52832|479aa	cg_2|CHCC20492_1874|51303_52739|479aa		cg_14|CHCC14820_1595|48370_49830|487aa
OG_7447	Type II R/M system (EC 2.1.1.72)																									cg_1|CHCC20347_3248|434404_435651|416aa	cg_37|CHCC14820_1452|16310_17557|416aa
OG_5707	type II restriction endonuclease																																											cg_25|CHCC15315_0548|94051_95091|347aa	cg_2|CHCC15546_0891|375832_376872|347aa	cg_2|CHCC16736_3112|74674_75714|347aa	cg_11|CHCC14568_0263|28204_29244|347aa	cg_38|CHCC14559_3370|28204_29244|347aa	cg_10|CHCC14562_3455|28204_29244|347aa
OG_6029	Type II restriction-modification systemrestriction subunit( EC:3.1.24.1 )																																						cg_1|CHCC14441_3045|134971_136512|514aa	cg_54|CHCC14437_1944|23251_24792|514aa	cg_3|CHCC20486_3797|33857_35398|514aa	cg_17|CHCC5020_0146|135136_136677|514aa
OG_9143	Type III restriction-modification system, DNA endonuclease (EC 3.1.21.5)																											cg_1|CHCC20490_2499|331712_334414|901aa
OG_9128	Type III restriction-modification systemmethylation subunit (EC 2.1.1.72)																											cg_1|CHCC20490_2500|334417_336357|647aa
OG_5306	Type IV secretory pathway ATPase																					cg_24|CHCC20497_2027|15508_16629|374aa	cg_7|CHCC20488_2510|498877_499989|371aa	cg_2|CHCC14523_2614|500843_501955|371aa	cg_4|CHCC20492_1527|500855_501967|371aa								cg_2|CHCC20327_4348|809531_810643|371aa	cg_1|CHCC20487_0265|46443_47555|371aa
OG_5684	Type V secretory pathway, adhesin AidA																						cg_7|CHCC20488_2512|501224_503485|754aa	cg_2|CHCC14523_2616|503190_505451|754aa	cg_4|CHCC20492_1529|503202_505463|754aa								cg_2|CHCC20327_4344|805944_808295|784aa	cg_1|CHCC20487_0262|42856_45207|784aa
OG_10162	Universal stress protein family																																		cg_22|CHCC20442_1637|5158_5580|141aa
OG_3962	Zinc transport protein ZntB																															cg_1|CHCC20375_4143|23414_24001|196aa	cg_7|CHCC20327_4827|195912_196841|310aa	cg_2|CHCC20487_0205|195889_196818|310aa	cg_17|CHCC20442_3993|13089_13676|196aa	cg_41|CHCC14688_0041|12852_13676|275aa	cg_8|CHCC15091_0615|12852_13676|275aa	cg_17|CHCC15292_3319|12747_13676|310aa	cg_3|CHCC14441_4520|196249_197178|310aa	cg_43|CHCC14437_2547|8295_9224|310aa	cg_14|CHCC20486_1842|196250_197179|310aa	cg_12|CHCC5020_3257|196249_197178|310aa	cg_27|CHCC20339_1032|1463_2392|310aa	cg_18|CHCC15315_3027|115062_115991|310aa	cg_5|CHCC15546_3460|115063_115992|310aa	cg_18|CHCC16736_3602|12603_13532|310aa	cg_12|CHCC14568_1913|101957_102886|310aa	cg_3|CHCC14559_4291|196182_197111|310aa	cg_46|CHCC14562_4218|12810_13634|275aa
[truncated: 56 more columns]
